# Supplementary material for: Using machine-learning strategies to solve psychometric problems
Source: Sci Rep. 2022 Nov 7;12:18922. doi: 10.1038/s41598-022-23678-9 (PMC9640572; doi:10.1038/s41598-022-23678-9)
Supplement: Supplementary file 1 — Supplementary Information 1. [file 41598_2022_23678_MOESM1_ESM.xlsx]

## Sheet: trognon2022_supplementaryFile1
Supplementary File 1 : Trognon et al. (2022) Raw Dataset
subject	Age	Sexe	FV1	FV2	FV3	FV4	FV5	FV6	FV7	FV8	FV9	FV10	FV11	FV12	FV13	FV14	FV15	FV16	FV17	FV18	FV19	FV20	PMMPI1	PMMPI2	PMMPI3	PMMPI4	PMMPI5	PMMPI6	PMMPI7	PMMPI8	PMMPI9	PMMPI10	PMMPI11	PMMPI12	PMMPI13	PMMPI14	PMMPI15	PMMPI16	PMMPI17	PMMPI18	PMMPI19	PMMPI20	PMMPI21	PMMPI22	PMMPI23	PMMPI24	PMMPI25	PMMPI26	PMMPI27
S01	18	1	1	1	2	2	2	1	3	4	2	1	3	4	1	2	4	3	4	3	3	4	1	1	0	1	0	0	1	1	0	0	0	0	0	0	0	0	0	0	0	0	1	1	0	1	1	0	1
S02	21	1	1	1	1	1	2	2	1	4	3	3	1	1	1	1	3	4	2	2	4	1	0	0	0	0	0	0	1	1	1	0	0	0	1	0	0	0	0	0	0	0	1	1	0	1	0	0	0
S03	22	1	2	1	2	4	1	1	1	2	2	1	1	3	3	2	2	3	4	1	1	1	0	0	0	0	0	0	0	1	1	0	1	1	0	0	0	0	0	0	0	0	1	1	1	1	0	0	0
S04	22	0	2	2	4	5	4	3	3	5	2	3	2	1	4	3	2	4	4	4	5	3	0	1	0	0	0	0	1	0	0	0	1	1	1	1	0	0	1	0	0	1	0	1	0	1	0	1	1
S05	22	0	2	2	2	4	1	1	2	5	2	2	2	3	2	4	3	2	5	3	1	2	0	0	0	0	0	1	1	1	1	0	0	1	1	0	0	0	0	1	0	0	0	1	1	1	0	0	1
S06	21	0	1	1	1	2	1	3	1	4	2	3	2	2	3	3	2	4	4	3	1	1	0	1	0	0	0	0	1	0	1	0	0	1	1	0	0	0	0	1	0	0	0	0	0	1	1	0	0
S07	23	0	2	1	2	1	3	1	1	4	3	5	2	5	3	2	5	1	2	4	1	1	0	0	0	1	0	1	1	1	0	0	0	1	1	1	0	0	0	1	0	0	0	1	0	1	1	0	1
S08	21	0	1	1	1	1	1	1	1	3	2	1	1	3	1	2	3	3	4	3	1	1	0	0	0	1	0	0	1	1	0	0	0	1	1	0	0	0	0	0	0	0	0	1	0	1	1	1	0
S09	22	0	2	2	2	3	3	2	4	5	4	4	4	3	4	4	4	5	4	5	5	2	1	0	0	1	0	0	1	0	1	0	0	1	1	0	0	0	0	0	0	0	1	0	1	1	0	0	0
S10	23	1	3	4	2	4	2	1	3	4	4	5	3	4	4	4	4	4	5	3	4	3	1	0	0	1	0	0	1	1	0	1	1	1	1	0	0	1	0	0	0	1	1	0	1	1	1	1	0
S100	25	1	1	1	1	2	1	1	1	5	4	5	2	4	4	2	5	4	5	4	4	2	1	0	0	1	0	0	1	1	1	0	0	1	1	0	0	0	0	0	0	0	1	0	0	1	1	1	0
S101	19	0	4	1	2	4	2	1	1	3	4	1	2	1	3	2	3	2	4	1	1	2	1	0	0	1	0	0	1	1	1	0	0	1	1	0	0	0	0	1	0	0	1	1	0	1	1	1	0
S102	28	0	1	1	2	4	1	4	2	5	5	1	4	2	2	3	2	3	2	4	1	1	0	0	0	0	0	0	1	1	0	0	1	1	1	1	0	0	0	0	0	0	0	1	1	1	0	1	1
S103	21	0	1	1	1	4	1	1	1	2	2	4	1	1	1	2	3	2	5	1	2	1	1	0	0	1	0	0	0	1	0	0	0	0	0	0	0	0	0	0	0	0	0	1	0	1	0	0	0
S104	26	0	2	2	2	3	3	1	2	3	3	4	3	3	4	2	4	3	3	3	2	3	0	0	1	1	0	0	1	1	1	0	0	1	1	0	0	0	0	1	0	0	1	1	0	1	0	0	0
S105	19	1	5	3	3	5	2	2	2	4	2	2	3	2	2	3	2	1	5	4	4	2	1	1	0	0	0	0	1	0	0	1	1	1	1	0	0	0	0	0	0	0	1	1	0	1	1	1	0
S106	22	1	2	2	1	1	1	1	1	1	1	1	1	1	1	2	1	2	2	1	1	1	0	0	0	0	0	0	1	1	0	0	1	0	0	0	0	0	0	0	0	0	0	0	0	1	0	0	0
S107	20	0	4	1	1	1	1	1	1	3	3	3	3	3	1	1	4	3	5	4	2	1	1	0	1	1	0	0	1	1	1	1	0	1	1	0	0	0	0	1	0	0	0	0	0	1	1	0	0
S108	23	1	4	2	2	2	3	2	1	4	2	2	3	2	4	3	3	2	5	3	2	2	1	0	1	0	0	0	1	1	1	0	0	0	1	0	0	0	0	0	0	0	0	1	0	0	1	1	0
S109	41	1	3	1	1	3	1	2	1	3	1	1	1	1	3	2	3	2	3	3	1	1	0	0	0	0	0	0	1	1	1	0	0	1	1	0	0	0	0	0	0	0	1	1	0	0	0	0	0
S11	24	1	2	2	2	2	4	5	3	3	3	3	2	2	4	4	4	2	4	2	1	3	0	1	1	0	0	0	1	0	0	0	1	1	1	0	0	0	0	0	0	0	0	0	1	1	0	1	0
S110	26	0	2	2	3	4	1	2	1	2	2	1	3	1	3	1	2	2	5	2	3	2	1	0	0	1	0	0	1	1	1	0	1	0	0	1	0	0	0	1	0	0	0	1	1	1	1	0	0
S111	22	0	4	1	3	4	1	3	4	5	4	5	5	4	3	5	4	3	5	5	3	3	0	0	1	1	0	1	1	1	1	1	0	1	1	0	0	0	0	1	0	0	1	1	1	1	1	1	0
S112	24	0	2	3	2	4	2	1	2	5	4	3	2	4	1	3	3	4	3	4	1	5	1	0	0	1	0	0	1	1	1	0	1	0	1	1	0	0	0	1	0	0	1	0	1	1	1	1	1
S113	21	0	3	1	4	2	2	4	3	5	5	4	5	3	5	5	5	5	5	3	3	1	0	1	1	1	0	1	1	1	1	0	1	1	1	1	0	0	0	1	0	1	0	1	1	1	1	1	0
S114	19	0	3	4	1	2	1	2	1	3	4	3	4	2	5	4	4	4	5	3	5	5	1	0	0	1	0	0	1	1	0	1	1	0	1	0	0	1	0	1	0	0	1	0	1	1	1	1	0
S115	18	0	2	1	4	3	4	2	2	3	2	1	2	1	2	2	3	1	5	2	3	4	1	0	0	1	0	0	0	0	0	0	1	0	0	0	0	0	1	1	0	0	1	0	0	1	1	1	0
S116	22	0	2	2	3	3	5	5	4	4	4	3	3	3	2	3	4	2	4	4	2	1	1	0	1	1	0	0	1	0	0	1	1	1	1	1	0	0	0	1	0	1	1	1	0	1	1	1	0
S117	20	0	2	2	1	2	1	2	2	4	3	2	4	2	2	3	4	2	5	3	4	2	0	0	0	1	0	0	1	1	1	0	0	1	1	1	0	0	0	1	0	0	1	0	0	1	1	1	0
S118	22	0	2	3	2	2	2	2	3	3	3	2	2	2	3	3	2	3	4	3	4	2	1	0	0	1	0	0	1	1	0	0	1	1	1	0	0	1	0	1	0	0	1	0	0	1	0	1	0
S119	18	0	2	2	2	1	3	1	1	3	2	1	3	1	4	2	1	2	4	2	2	1	1	0	0	1	0	0	1	1	0	0	1	0	1	1	0	0	0	1	0	0	1	1	0	1	0	0	0
S12	18	0	4	3	2	1	1	1	1	2	1	1	4	1	3	2	2	1	5	3	1	2	0	0	0	0	0	0	0	1	0	0	0	0	1	0	0	0	0	1	0	0	1	0	0	1	1	0	0
S120	20	0	2	1	3	1	2	1	1	1	1	1	4	1	1	3	2	2	4	2	4	1	0	0	0	1	0	0	0	1	1	0	1	0	0	0	0	0	0	1	0	0	1	1	0	1	1	1	0
S121	19	1	3	2	2	3	3	4	2	5	3	4	3	2	5	4	4	3	4	3	4	2	1	1	1	1	0	0	1	1	1	1	0	0	1	1	0	0	0	1	0	1	0	0	1	1	0	1	0
S122	20	0	2	1	3	1	3	2	3	4	2	5	4	1	5	3	1	4	5	4	4	1	0	1	1	1	0	0	0	0	0	0	1	0	0	0	0	0	0	1	0	0	1	1	0	1	1	1	0
S123	36	0	3	1	4	4	4	2	2	5	3	3	2	3	4	2	3	3	5	4	3	2	1	1	1	1	0	0	1	0	0	0	0	1	1	0	0	0	1	1	0	0	0	0	0	1	1	1	0
S124	20	0	5	2	4	3	2	2	2	4	3	5	2	4	4	5	4	3	4	3	4	2	1	0	0	1	0	0	1	1	0	1	0	1	1	0	0	0	1	1	0	1	0	1	1	1	1	1	0
S125	20	0	5	3	2	5	5	4	5	5	5	5	3	5	4	5	5	5	5	5	3	5	0	1	1	1	0	1	1	1	1	1	1	1	1	0	1	0	0	0	0	1	1	1	1	1	1	1	1
S126	18	0	2	2	1	3	4	1	1	4	3	3	4	1	1	2	1	2	4	2	2	3	1	0	0	1	0	0	1	1	0	0	0	0	0	0	1	1	0	1	0	0	1	1	1	0	0	0	0
S127	22	0	1	1	2	3	1	1	1	2	1	1	4	3	3	1	2	5	5	3	2	2	1	1	0	1	0	0	1	1	0	0	0	1	1	0	0	0	0	1	0	0	1	0	0	1	0	0	0
S128	18	0	3	2	1	2	1	1	2	3	2	1	3	2	3	2	1	1	4	2	1	2	1	0	0	1	0	0	1	1	0	1	1	0	1	0	0	0	0	0	0	0	0	1	1	1	0	0	0
S129	21	0	4	1	1	1	4	1	1	4	1	1	3	1	1	2	4	2	5	2	4	1	0	0	0	1	0	0	1	1	0	1	1	0	1	0	0	0	0	1	0	0	0	1	1	1	1	1	0
S13	23	1	3	1	3	2	2	2	2	5	3	4	2	3	3	2	3	2	5	5	2	1	0	1	0	0	0	0	1	0	0	1	1	1	1	0	0	0	1	0	0	0	0	0	0	0	0	1	0
S130	22	0	2	2	1	1	1	2	1	2	1	1	3	2	1	2	2	2	1	1	2	1	0	0	0	1	0	0	1	1	0	0	1	0	0	0	0	0	0	1	0	0	1	1	0	1	1	1	0
S131	22	1	2	1	1	1	1	1	1	3	3	4	1	4	2	2	3	4	2	3	5	2	1	0	1	0	0	0	1	1	1	0	0	1	1	0	0	0	0	1	0	0	1	0	1	0	0	1	0
S132	22	0	2	2	2	3	2	3	3	3	2	2	2	1	3	2	3	3	4	2	1	2	0	0	0	0	0	0	0	1	0	0	1	0	0	0	0	0	0	0	0	0	1	1	0	1	0	0	0
S133	18	0	2	1	3	1	3	3	3	4	2	1	2	1	2	3	2	1	4	4	2	1	1	0	1	1	0	0	0	0	0	0	1	1	0	0	0	0	0	1	0	0	0	0	0	1	1	1	0
S134	25	0	1	1	1	1	1	1	2	2	3	3	1	2	2	1	2	3	2	2	2	1	0	0	0	0	0	0	0	0	1	0	1	1	0	0	0	0	0	1	0	0	1	1	0	0	0	0	0
S135	21	0	3	1	3	2	2	4	4	5	4	3	2	4	3	5	4	4	5	3	4	4	1	0	1	1	0	0	1	1	1	1	0	1	1	0	0	0	0	1	0	0	1	1	1	1	1	1	0
S136	21	0	2	2	2	2	3	1	2	3	1	1	2	1	1	3	1	1	4	2	1	1	0	0	0	1	0	0	0	1	0	0	0	0	0	0	0	0	0	1	0	0	0	1	0	1	0	0	0
S137	21	0	5	2	1	2	1	2	2	3	3	1	4	2	4	2	2	2	5	2	1	3	1	0	0	0	0	0	1	1	0	1	0	0	0	1	0	0	0	1	0	1	1	0	1	0	1	1	1
S138	23	1	3	1	1	3	1	1	1	4	2	4	1	3	1	4	3	3	5	4	3	2	0	0	0	0	0	0	1	0	0	0	1	1	1	0	0	0	0	0	0	0	1	0	1	1	0	0	0
S139	21	1	2	1	3	1	1	1	1	2	1	3	1	1	1	2	3	2	5	2	4	1	0	0	0	0	0	0	1	1	1	0	1	0	1	0	0	0	0	1	0	0	1	1	0	1	0	0	1
S14	21	0	3	1	2	1	1	1	2	2	2	1	2	1	1	2	2	3	4	3	3	1	1	0	1	1	0	0	1	0	1	1	0	1	1	0	0	0	1	1	0	0	1	1	0	1	0	1	0
S140	18	0	2	2	3	2	5	3	2	4	3	2	4	3	3	2	3	2	4	2	3	2	1	0	0	1	0	0	1	1	1	0	1	1	1	0	0	0	0	1	0	0	0	1	1	1	1	0	0
S141	20	0	1	2	4	4	5	2	1	3	4	3	2	4	3	1	1	5	4	4	1	3	1	0	0	0	0	0	1	1	1	0	0	1	1	0	0	1	1	0	0	0	1	0	0	1	0	1	1
S142	21	1	1	1	3	1	2	2	3	5	4	4	2	4	1	2	3	3	5	1	5	3	1	0	1	0	0	0	1	1	0	0	1	1	1	1	0	0	1	1	0	0	1	1	0	1	1	1	0
S143	20	0	5	1	5	1	5	5	3	5	5	5	5	2	4	5	4	5	5	5	5	5	1	1	1	1	0	1	1	0	1	1	1	1	1	1	0	0	1	1	0	1	0	1	0	1	1	1	0
S144	23	0	3	3	2	2	3	3	2	3	2	3	3	2	3	2	4	2	3	4	3	2	1	0	1	1	0	0	1	0	0	0	0	0	1	1	0	0	0	1	0	0	1	1	0	1	1	1	0
S145	49	0	5	1	3	4	2	2	3	5	4	4	1	4	4	4	4	4	4	4	3	3	1	0	0	1	0	0	1	1	1	0	1	1	1	1	0	0	0	1	0	0	1	0	1	1	0	0	1
S146	18	0	5	2	3	4	3	3	2	4	3	4	2	3	4	3	4	4	5	5	4	3	1	0	0	1	0	1	1	1	1	1	0	1	1	1	1	0	0	1	0	0	0	0	1	1	1	1	1
S147	19	0	3	2	3	5	1	1	1	4	4	4	3	1	5	3	2	4	5	3	3	4	0	0	0	1	0	0	1	1	1	0	1	1	1	0	0	0	0	1	0	0	1	1	0	1	1	0	0
S148	22	0	4	3	4	4	5	3	5	5	5	5	2	4	4	5	3	4	5	4	5	4	1	1	1	1	0	1	1	0	1	1	0	1	1	0	1	1	1	1	0	1	0	0	1	1	1	1	0
S149	21	0	1	1	2	2	3	1	1	3	4	1	5	2	4	3	2	4	5	1	2	3	0	0	1	0	0	0	1	0	1	0	0	1	0	1	0	0	0	1	0	0	1	0	1	1	1	1	0
S15	39	1	1	1	1	1	1	1	1	2	1	2	1	2	4	2	2	2	5	2	1	2	0	0	0	0	0	0	1	1	1	0	0	0	0	0	0	0	0	0	0	0	0	0	0	1	0	0	1
S150	61	0	4	1	2	5	1	1	3	5	1	1	2	3	2	3	3	1	4	3	1	2	0	0	0	0	0	0	1	1	0	1	1	0	0	1	0	0	1	1	0	0	0	1	1	1	1	1	0
S151	20	0	2	3	1	2	2	3	1	2	2	3	4	1	1	3	4	1	5	4	5	4	1	1	1	1	0	0	1	0	0	0	1	1	0	0	0	0	0	1	0	0	1	0	1	1	1	0	0
S152	19	0	2	1	2	2	1	1	1	3	2	3	2	2	3	2	3	2	4	3	1	2	1	0	0	0	0	0	0	1	0	0	0	1	1	0	0	0	0	0	0	0	1	0	0	1	0	1	0
S153	19	0	2	1	3	3	3	4	3	3	4	4	2	2	5	3	4	2	3	3	2	2	1	0	1	0	0	0	1	0	0	0	0	1	0	0	0	0	0	0	0	0	0	1	1	1	0	1	1
S154	61	0	5	1	3	2	1	1	1	2	4	1	1	4	5	3	2	2	5	2	1	2	0	0	0	0	0	0	0	1	0	1	1	0	0	1	0	0	1	1	0	0	1	1	1	1	1	1	0
S155	20	1	4	1	2	2	2	4	2	3	4	3	3	2	3	2	2	3	5	3	4	2	1	1	1	0	0	0	1	0	0	1	1	0	1	0	0	0	0	0	0	0	1	1	1	1	0	1	0
S156	47	0	2	1	2	2	3	3	2	4	4	4	3	3	3	4	3	4	4	4	2	3	1	0	0	1	0	0	1	1	1	0	1	0	1	0	0	0	0	0	0	0	1	0	1	0	1	1	1
S157	20	0	3	2	1	1	1	1	1	3	1	4	1	2	2	4	4	1	4	4	1	1	1	0	0	1	0	0	1	1	1	0	0	1	1	0	0	0	0	0	0	1	0	0	1	1	1	1	0
S158	20	0	1	1	2	1	1	2	2	3	4	4	4	1	1	3	3	1	2	1	4	1	1	0	1	1	0	0	1	1	0	0	0	0	1	0	0	0	0	1	0	0	1	1	0	1	1	1	0
S159	19	0	1	1	1	4	2	1	1	4	1	1	1	1	4	3	1	1	5	3	3	2	0	0	1	1	0	0	0	0	0	0	0	0	0	0	0	0	0	1	0	0	0	1	0	1	1	1	0
S16	26	1	2	2	1	1	1	1	1	2	1	1	1	1	1	1	1	2	3	2	2	2	0	1	0	1	0	0	0	1	0	0	0	0	0	0	0	0	0	0	0	0	0	1	0	1	0	0	0
S160	20	0	4	3	1	5	3	1	1	5	4	2	4	3	5	5	1	4	5	5	1	5	1	0	0	1	0	0	1	1	0	1	0	1	1	0	0	1	0	1	0	0	1	1	1	1	0	1	1
S161	23	0	4	1	2	4	1	1	1	4	3	2	5	2	5	4	1	1	3	4	2	4	0	0	0	1	0	0	1	1	0	0	1	0	1	0	0	0	0	1	0	0	0	0	0	1	1	1	0
S162	19	0	2	1	1	2	1	1	1	3	1	3	2	2	4	2	2	2	5	3	1	4	0	0	0	1	0	0	1	1	1	0	0	1	1	0	0	0	0	0	0	0	1	1	0	1	0	0	0
S163	21	0	2	1	2	3	2	1	2	3	1	1	2	2	3	3	2	1	4	2	2	3	1	0	0	1	0	0	0	1	1	0	1	0	1	0	0	0	0	1	0	0	1	1	0	1	1	0	0
S164	20	0	1	1	2	2	1	3	1	3	3	2	1	1	3	2	3	3	4	2	3	1	0	0	0	1	0	0	1	1	1	0	1	0	1	0	0	0	0	0	0	0	1	1	0	1	0	0	0
S165	18	0	4	1	1	2	1	3	3	4	3	5	2	2	4	4	3	2	5	5	2	2	1	1	1	0	0	0	1	1	0	1	1	1	1	0	0	0	0	0	0	0	1	1	1	1	0	1	0
S166	22	1	5	1	2	2	4	2	1	3	2	2	1	1	1	2	2	4	4	1	1	2	1	0	0	1	0	0	1	1	1	0	0	1	1	0	0	0	0	0	0	0	1	1	0	1	0	1	0
S167	38	1	2	2	2	3	2	2	1	4	2	3	2	2	2	2	2	3	4	3	3	2	0	0	0	0	0	0	1	1	0	0	0	1	0	0	0	0	0	1	0	0	1	0	0	1	0	0	1
S168	21	0	1	1	1	1	1	1	1	3	1	1	1	1	1	3	3	1	4	2	1	1	0	0	0	1	0	0	0	1	0	0	0	1	1	0	0	0	0	1	0	0	1	1	0	0	0	0	0
S169	57	1	3	1	1	2	1	3	3	3	2	2	2	2	2	3	2	1	2	1	2	2	0	1	1	0	0	0	1	0	0	0	1	0	1	0	1	0	0	0	0	0	1	1	0	1	1	1	0
S17	20	1	3	1	1	1	2	2	2	4	3	1	2	4	1	3	3	4	4	3	2	4	0	0	0	0	0	0	1	1	1	0	0	1	1	1	0	0	0	0	0	0	0	0	1	0	0	0	0
S170	72	1	2	1	2	2	3	1	2	4	1	3	2	4	1	2	4	4	3	4	1	2	1	0	1	1	0	0	1	1	1	1	1	1	1	0	0	0	0	1	0	0	1	1	1	1	1	0	1
S171	21	1	4	2	3	2	3	5	1	4	4	4	3	4	4	5	4	3	4	5	1	2	1	0	1	1	0	0	1	1	1	1	1	1	1	0	1	0	0	0	0	0	1	0	1	1	1	1	1
S172	27	0	2	2	2	2	2	2	2	5	3	3	3	2	2	3	2	2	4	2	2	2	1	0	0	0	0	0	1	1	0	0	1	0	1	0	0	0	0	1	0	0	1	1	0	1	0	0	0
S173	22	0	1	1	1	3	1	1	1	2	2	1	1	1	3	2	2	2	3	3	3	1	0	0	1	1	0	0	1	1	0	0	0	0	0	1	0	0	0	1	0	0	1	0	0	1	1	1	0
S174	19	0	3	2	2	4	3	2	3	5	4	3	3	4	3	4	3	2	4	4	3	3	1	1	0	1	0	0	1	1	0	1	0	0	1	1	0	0	0	1	0	0	1	1	0	1	1	1	0
S175	53	1	2	1	3	4	1	1	2	5	1	4	2	3	4	3	3	4	4	3	4	4	1	1	0	1	0	0	1	0	0	0	1	1	1	0	0	0	0	0	0	0	1	1	0	1	0	0	0
S176	53	0	2	1	1	2	1	1	1	2	2	1	2	2	1	1	2	1	4	2	1	2	1	0	0	1	0	0	1	1	1	0	0	1	0	0	0	0	0	1	0	0	1	0	0	1	1	0	0
S177	23	0	4	2	2	4	4	4	4	4	4	4	4	4	4	4	3	4	5	5	4	4	1	1	1	1	0	1	1	0	0	1	0	0	1	0	1	0	0	1	0	1	0	0	1	1	1	1	1
S178	58	0	2	1	2	1	1	1	1	2	1	2	1	2	1	2	1	3	3	2	1	1	0	0	0	0	0	0	0	1	0	0	0	1	0	0	0	0	0	0	0	0	0	1	0	1	0	0	0
S179	33	1	1	1	3	4	1	1	2	4	1	3	1	2	3	3	3	3	2	2	2	3	0	0	0	0	0	0	1	1	1	0	0	1	1	1	0	0	0	0	0	0	1	1	1	1	1	1	0
S18	22	0	1	1	1	1	1	3	2	5	1	2	5	1	1	3	2	5	5	3	5	1	1	1	0	1	0	1	1	1	0	0	0	1	1	0	0	0	0	1	0	0	0	1	1	1	0	0	1
S180	20	0	2	2	3	3	2	2	2	4	3	2	1	4	5	4	2	3	5	4	5	2	1	0	1	0	0	0	1	1	0	1	1	0	1	0	0	0	0	0	0	0	1	0	1	1	0	1	0
S181	50	1	1	1	2	1	1	1	1	3	1	2	2	1	2	1	1	1	3	1	2	1	1	0	0	0	0	0	0	1	1	0	0	0	0	0	0	0	0	0	0	0	0	1	0	0	0	0	0
S182	25	0	1	1	1	1	1	1	1	2	2	1	1	1	2	1	1	3	2	1	3	1	0	0	0	0	0	0	1	1	0	0	0	0	1	1	0	0	0	0	0	0	1	0	0	1	0	0	0
S183	21	0	1	3	1	2	1	3	1	3	2	3	2	1	1	3	2	2	4	2	1	1	1	0	0	1	0	0	1	1	1	0	1	1	1	0	0	0	0	1	0	0	1	1	0	1	0	0	0
S184	26	0	4	2	4	4	2	4	4	5	4	2	4	3	2	4	3	4	5	3	4	3	1	1	1	1	0	0	1	1	1	1	0	1	1	0	0	0	1	0	0	1	0	1	1	1	1	0	0
S185	56	1	5	5	3	3	2	2	5	5	4	1	2	5	4	5	4	3	5	4	1	3	0	0	0	0	0	0	1	1	0	1	1	0	1	1	0	0	0	1	0	0	0	1	1	1	0	0	1
S186	20	0	2	1	2	3	1	2	1	3	3	2	4	3	4	3	4	3	5	2	5	1	1	0	1	1	0	1	1	0	0	0	1	0	1	1	0	0	0	0	0	0	1	1	1	1	1	1	0
S187	44	0	4	1	1	4	1	1	1	4	1	1	2	1	1	3	1	5	5	3	1	3	0	0	0	1	0	0	1	1	0	0	1	1	1	1	0	0	0	1	0	0	1	1	0	1	0	0	0
S188	18	0	2	2	2	2	2	2	2	3	2	4	2	3	2	2	3	2	4	3	2	2	1	0	0	0	0	0	1	1	1	0	1	1	0	0	0	0	0	0	0	0	1	1	1	1	0	0	0
S189	21	1	2	3	2	3	2	2	3	4	3	3	3	2	3	4	4	4	4	3	2	2	1	0	1	0	0	0	0	0	1	1	0	1	1	1	0	0	0	0	0	1	0	1	1	1	0	0	1
S19	23	0	1	1	1	1	2	1	1	4	4	4	3	4	1	3	5	4	4	5	1	2	0	0	0	1	0	0	1	1	1	0	1	0	1	1	0	0	0	1	0	0	1	1	0	1	1	1	0
S190	23	0	1	1	1	3	1	1	1	4	1	3	1	3	1	3	3	1	4	3	1	3	1	0	0	1	0	0	0	1	1	0	0	1	1	0	0	0	0	0	0	0	1	1	1	1	0	0	0
S191	27	0	1	1	1	3	1	1	1	3	1	3	1	3	4	3	3	3	4	3	1	1	0	0	0	0	0	0	0	1	0	0	0	0	1	0	0	0	0	1	0	0	1	1	0	1	0	0	0
S192	26	0	1	1	4	1	1	1	1	5	1	1	1	1	5	1	1	1	5	4	1	1	0	0	0	0	0	0	1	0	0	0	0	1	0	0	0	0	0	0	0	0	1	1	0	1	0	0	0
S193	20	0	5	1	4	4	4	3	2	4	2	2	5	3	4	5	2	3	5	3	5	4	1	0	1	1	0	0	1	1	1	1	0	1	1	0	0	0	1	0	0	0	1	1	1	1	0	0	0
S194	21	0	1	1	2	1	2	3	1	5	1	4	3	2	4	2	2	1	5	5	4	1	1	0	1	1	0	0	1	1	0	0	0	0	1	0	0	0	0	1	0	0	1	1	0	1	1	1	0
S195	19	0	1	1	1	2	2	2	1	3	4	2	2	3	2	2	3	3	3	2	2	2	1	0	0	1	0	0	1	0	1	0	1	0	1	0	0	0	0	1	0	0	1	0	0	1	0	1	1
S196	20	1	1	1	3	2	1	1	1	5	3	5	2	4	5	1	3	3	2	2	2	3	1	0	0	0	0	0	1	1	0	0	0	0	1	1	0	0	0	0	0	0	1	1	0	0	0	1	0
S197	21	1	4	2	2	3	4	3	1	3	2	3	2	3	4	3	4	2	4	4	2	3	1	0	0	0	0	0	1	1	1	1	0	1	1	0	0	0	0	1	0	0	0	1	0	0	0	0	0
S198	30	1	1	2	1	1	1	1	2	2	1	1	2	2	1	2	2	2	2	2	3	2	0	0	0	1	0	0	1	1	0	0	0	0	1	0	0	0	0	0	0	0	1	0	0	1	0	0	1
S199	55	0	1	1	1	1	1	1	1	3	2	3	1	1	3	3	1	1	3	1	1	1	0	0	0	0	0	0	1	1	0	0	0	0	0	0	0	0	0	1	0	0	1	1	0	1	0	0	0
S20	20	0	2	3	3	3	4	1	1	3	1	2	2	2	4	3	2	1	3	2	1	3	0	0	0	1	0	0	1	1	0	0	1	0	0	0	0	0	0	1	0	0	1	1	0	1	0	0	0
S200	55	0	1	1	1	1	1	1	1	5	1	1	1	1	3	1	3	4	4	2	1	1	0	0	0	0	0	0	1	1	0	0	1	1	1	1	0	0	0	0	0	0	1	0	0	1	0	0	0
S201	24	0	2	2	1	2	1	5	3	3	2	3	1	2	1	3	4	3	4	3	2	1	1	0	0	0	0	0	1	1	1	0	1	1	1	0	0	0	0	0	0	0	1	1	0	1	0	0	0
S202	52	1	4	1	2	4	3	2	2	4	3	1	2	3	2	2	4	4	4	4	3	4	0	0	0	0	0	0	0	0	0	1	0	1	1	0	0	0	0	1	0	0	1	1	1	1	1	1	0
S203	41	1	3	1	2	4	1	1	2	3	2	1	1	2	1	1	3	1	3	2	1	2	0	0	0	0	0	0	1	1	1	0	0	0	0	0	0	0	0	0	0	0	1	0	0	1	0	1	0
S204	55	1	5	5	5	5	5	5	5	5	5	5	5	5	5	5	4	5	4	5	4	5	0	0	0	0	0	0	0	1	1	0	0	0	0	0	0	0	0	1	0	0	1	1	0	1	0	0	0
S205	65	0	3	1	2	4	4	2	2	5	4	3	4	3	4	3	4	4	4	3	3	5	1	0	1	0	0	1	1	1	1	1	1	1	1	1	0	0	1	1	0	0	0	1	1	1	1	1	0
S206	45	1	3	1	1	3	1	3	2	4	4	3	2	2	4	3	3	3	4	4	3	4	0	0	0	0	0	0	1	1	0	0	1	1	1	0	0	0	0	0	0	0	0	0	1	1	0	1	1
S207	20	0	1	3	3	1	2	1	1	3	3	2	1	1	2	1	2	3	4	2	1	1	1	0	0	1	0	0	0	1	1	0	0	0	0	0	0	0	0	0	0	0	1	1	0	1	0	0	0
S208	56	1	1	1	1	1	1	1	1	3	1	1	1	2	1	1	3	2	3	2	1	1	0	0	0	1	0	0	0	1	0	0	1	1	0	1	0	0	0	1	0	0	1	1	0	1	0	0	1
S209	24	0	1	1	1	2	3	3	1	1	2	4	4	1	1	1	3	2	5	2	3	1	0	0	0	1	0	0	1	1	0	0	0	0	0	0	0	0	0	1	0	0	0	1	0	1	0	0	0
S21	23	0	3	1	3	2	5	1	4	4	2	1	3	3	5	4	3	3	5	4	1	3	1	1	1	1	0	1	1	1	1	0	1	0	1	0	0	0	1	1	0	0	1	0	0	1	1	1	0
S210	22	0	1	3	3	2	1	2	2	4	2	1	3	2	2	2	2	3	5	3	1	2	0	0	0	1	0	0	1	1	0	0	0	0	1	0	0	0	0	0	0	0	0	1	0	1	0	1	0
S211	60	1	1	1	2	3	2	2	1	5	1	4	1	2	2	2	5	5	3	2	2	3	1	0	1	0	0	0	1	1	0	0	0	0	1	0	0	0	0	0	0	0	0	1	0	0	1	0	0
S212	18	0	2	1	1	4	1	1	1	5	4	4	4	4	2	3	4	5	5	5	2	4	1	0	0	1	0	0	1	1	0	0	0	0	1	0	0	0	0	1	0	0	0	0	0	0	1	1	0
S213	20	1	2	1	1	3	2	2	2	4	3	1	2	2	2	2	3	1	3	3	3	4	1	0	0	0	0	0	1	1	0	0	0	1	1	0	0	0	0	0	0	0	1	1	1	1	0	1	0
S214	27	0	2	1	1	1	1	1	1	4	2	1	2	1	1	1	1	4	3	1	4	1	1	0	0	0	0	0	0	0	0	0	1	0	0	0	0	0	0	1	0	0	1	0	0	1	0	1	0
S215	30	0	4	1	2	1	3	2	2	5	2	2	1	2	3	2	3	2	5	3	2	2	0	1	1	1	0	1	1	0	0	1	0	1	1	0	0	0	0	1	0	0	1	0	0	1	0	1	0
S216	50	0	2	2	3	1	2	3	3	3	2	3	2	2	3	2	3	3	3	3	2	2	1	0	0	0	0	0	0	0	1	0	1	1	0	0	0	0	0	0	0	0	0	0	0	1	0	0	0
S217	51	0	1	1	4	3	2	4	3	3	4	2	3	3	5	3	3	5	5	2	1	3	1	1	1	1	0	0	1	0	1	0	1	1	1	1	0	0	0	1	0	0	1	1	0	1	1	1	1
S218	20	0	1	2	2	1	1	1	2	3	3	2	2	4	1	2	3	2	2	2	3	2	1	0	0	1	0	1	1	1	1	0	1	1	0	0	0	1	0	1	0	0	1	1	0	1	0	0	0
S219	48	0	1	1	1	1	1	1	1	5	1	4	1	2	5	2	2	1	5	3	2	1	0	0	0	0	0	0	1	1	1	0	0	1	1	1	0	0	0	0	0	0	1	1	0	0	1	0	0
S22	23	0	4	3	4	3	2	2	5	4	4	4	5	3	4	4	3	4	5	5	3	3	1	1	1	1	0	1	1	0	1	1	1	1	1	0	0	0	1	1	0	1	1	0	1	1	1	1	1
S220	23	0	5	1	3	4	5	5	4	5	4	5	3	5	3	5	4	4	5	5	5	3	1	1	1	1	0	0	1	0	1	1	0	1	1	1	0	0	0	1	0	1	0	0	1	0	1	1	0
S221	23	1	2	1	3	2	1	1	2	5	2	2	2	2	2	2	3	4	4	2	2	2	1	0	0	1	0	0	1	1	1	0	0	0	1	0	0	0	0	0	0	0	0	1	0	0	1	0	0
S222	26	1	1	1	2	2	1	2	1	3	2	3	2	5	2	2	3	2	5	3	4	2	0	0	0	0	0	0	1	0	0	0	0	1	1	0	0	0	0	0	0	0	1	0	0	0	0	0	0
S223	46	0	3	1	2	2	4	1	3	4	2	1	2	2	3	3	4	1	5	3	4	1	1	0	0	1	0	0	1	1	1	0	1	1	0	1	0	0	0	0	0	0	1	0	0	1	1	1	0
S224	54	1	1	1	1	3	1	1	1	3	2	1	1	2	2	1	3	3	3	2	1	3	1	0	0	0	0	0	1	1	1	0	1	0	1	0	0	0	0	0	0	0	1	1	0	0	0	0	0
S225	19	0	2	1	2	2	1	1	1	2	1	3	2	2	2	2	2	1	4	3	1	2	1	0	0	1	0	0	1	1	0	0	0	1	1	0	0	0	1	1	0	1	1	1	1	1	0	1	0
S226	33	0	3	1	1	3	1	1	3	4	2	2	2	2	2	3	2	2	4	4	1	1	1	0	0	0	0	0	1	1	0	0	1	1	1	0	0	0	0	0	0	0	1	1	0	1	0	0	0
S227	20	0	2	1	3	4	2	2	2	4	2	2	4	3	2	3	3	4	4	3	2	3	1	0	0	0	0	0	1	1	1	1	0	1	1	1	0	0	0	1	1	1	0	0	1	0	1	1	1
S228	20	0	4	3	1	3	1	1	2	3	1	3	1	2	4	1	3	3	5	2	3	2	1	0	0	1	0	0	1	1	0	1	0	0	0	1	0	0	0	0	0	0	1	1	0	1	0	1	0
S229	37	0	3	1	2	2	1	1	3	2	2	2	2	3	3	2	2	2	2	2	2	1	1	0	0	0	0	0	0	1	0	1	0	0	0	0	0	0	0	1	0	0	1	1	0	1	0	0	0
S23	21	1	3	1	1	1	1	2	1	4	1	2	1	1	1	4	3	1	3	1	1	1	1	0	0	0	0	0	1	1	0	0	1	1	1	0	0	0	0	1	0	0	1	1	1	1	0	1	0
S230	22	0	1	1	1	2	1	2	3	4	1	1	2	2	3	2	4	2	2	3	2	3	1	0	1	1	0	0	1	1	1	0	1	0	0	0	0	0	0	1	0	0	0	1	0	1	0	0	0
S231	20	0	5	1	2	2	4	1	3	4	2	3	2	4	3	2	3	5	5	3	3	3	1	0	0	1	0	0	1	1	0	1	1	0	1	1	0	0	0	1	0	0	0	0	0	1	1	1	0
S232	25	1	2	1	1	2	1	2	2	3	3	3	2	1	2	2	2	3	4	2	1	1	0	0	0	0	0	0	1	1	1	0	0	0	1	0	0	0	0	0	0	0	0	0	0	1	0	0	0
S233	19	1	3	3	3	3	2	4	2	4	2	1	2	4	4	2	3	3	4	3	2	3	0	0	0	1	0	0	0	1	0	1	0	0	1	0	0	0	0	1	0	0	0	0	1	1	1	1	0
S234	48	1	2	1	3	4	2	3	4	4	4	4	3	4	4	4	4	4	3	4	3	4	1	1	0	1	1	1	1	0	1	0	1	0	1	1	0	0	1	0	0	0	1	1	1	0	1	1	1
S235	19	1	2	1	1	2	2	1	2	3	2	1	1	2	4	2	5	2	5	3	3	2	1	0	0	0	0	0	1	1	0	0	0	0	1	0	0	0	0	1	0	0	0	1	1	1	1	0	0
S236	54	0	1	1	2	1	5	4	4	5	5	5	5	4	1	5	3	2	4	5	5	1	1	1	1	1	0	0	1	0	1	0	1	0	1	0	0	0	0	1	0	0	0	0	0	1	1	1	1
S237	25	0	2	1	2	1	2	1	1	3	2	1	2	2	2	2	2	2	4	2	2	2	0	0	0	1	0	0	0	1	0	0	1	0	0	0	0	0	0	0	0	0	1	1	0	1	0	0	0
S238	18	0	1	1	2	1	2	1	1	4	2	1	3	1	3	1	3	1	4	2	2	1	0	0	0	0	0	0	1	1	1	0	1	0	1	0	0	0	0	0	0	0	0	1	0	1	0	0	0
S239	21	1	5	1	1	1	1	1	1	2	1	1	1	1	3	2	1	1	3	1	1	1	1	0	0	1	0	0	1	1	0	0	0	0	0	0	0	0	0	0	0	0	1	1	1	0	0	0	0
S24	22	0	4	1	2	3	2	1	3	3	4	4	4	2	4	3	2	4	5	3	2	2	1	1	0	1	0	0	1	1	1	1	0	0	1	0	0	0	0	1	0	0	1	0	1	1	1	1	0
S240	45	0	5	1	2	2	1	1	3	3	3	3	2	3	2	3	3	3	5	4	2	2	1	0	1	1	0	1	1	1	0	1	1	0	0	1	0	0	0	1	0	0	0	1	1	1	1	1	0
S241	44	0	1	1	1	1	1	1	1	1	1	1	1	1	1	1	3	1	1	1	1	1	0	0	0	1	0	0	0	1	0	0	0	0	1	1	0	0	0	0	0	0	1	1	0	1	1	0	0
S242	21	0	1	1	3	4	2	1	1	4	3	2	2	2	4	2	4	4	5	2	1	3	0	0	0	1	0	0	1	1	0	0	0	1	1	0	0	0	0	0	0	0	1	1	0	1	0	0	0
S243	22	0	3	4	2	3	2	1	1	5	3	2	2	2	3	3	4	5	4	2	1	3	1	0	0	1	0	0	1	1	0	0	0	1	1	0	0	0	0	1	0	0	0	1	0	1	0	0	0
S244	18	1	4	1	4	1	2	2	2	4	2	4	2	4	4	4	2	2	4	3	3	2	1	0	0	0	0	0	1	1	0	1	0	1	1	1	0	0	0	0	0	0	1	0	0	0	1	0	1
S245	22	0	1	1	1	2	1	1	1	4	3	2	3	2	3	3	2	4	4	1	1	1	0	0	0	1	0	0	0	1	0	0	0	0	1	0	0	0	0	0	0	0	0	1	1	1	1	1	0
S246	21	1	1	1	2	1	1	1	1	3	2	1	1	3	3	1	3	2	1	1	1	1	0	0	0	1	0	0	1	1	0	0	1	0	1	0	0	0	0	0	0	0	0	1	0	1	0	0	0
S247	18	0	1	1	1	1	3	1	1	4	1	1	3	1	1	2	4	2	5	1	1	1	0	0	0	1	0	0	1	1	0	0	1	0	1	0	0	0	0	0	0	0	1	0	0	1	0	0	0
S248	19	0	3	2	1	2	1	3	3	4	2	2	1	1	3	1	4	2	4	3	2	2	0	1	0	0	0	0	1	0	0	0	0	0	0	0	0	0	0	1	0	0	1	1	0	0	0	1	0
S249	32	0	2	1	1	3	2	2	1	4	4	1	4	2	5	4	3	2	5	4	2	2	0	0	0	1	0	1	1	1	1	1	0	0	1	1	0	0	0	1	0	0	1	1	1	1	1	0	0
S25	26	1	1	1	1	1	1	1	1	3	1	3	1	1	3	2	2	1	3	1	1	1	0	0	0	0	0	0	1	1	0	0	0	0	0	0	0	0	0	0	0	0	1	1	0	1	0	0	0
S250	19	0	5	3	3	4	1	1	1	4	4	3	1	2	5	4	3	2	5	4	4	4	1	0	0	1	0	0	1	0	0	1	0	0	1	1	1	1	0	1	0	0	0	0	1	1	1	1	0
S251	20	0	4	3	5	2	3	1	5	5	5	5	3	1	2	3	2	4	4	4	3	1	0	0	0	1	0	1	1	1	1	0	1	1	1	0	1	0	1	0	0	0	0	1	1	1	0	1	0
S252	46	0	1	1	1	2	1	2	3	4	3	2	3	4	2	3	4	4	4	4	2	4	1	0	1	1	0	0	1	1	1	0	1	1	1	1	0	0	0	1	0	0	0	0	0	1	1	1	0
S253	50	1	3	1	1	3	1	1	3	5	2	4	1	2	2	3	1	3	5	2	3	2	0	0	0	0	0	0	0	1	1	0	1	1	1	0	0	0	0	0	0	0	1	1	0	0	1	0	0
S254	22	0	1	1	3	1	1	1	1	4	2	3	2	2	2	1	3	2	4	2	1	1	1	0	0	0	0	0	1	1	0	0	0	1	1	0	0	0	1	0	0	0	0	1	0	1	1	0	0
S255	19	1	2	2	4	2	4	4	4	4	4	3	4	2	3	3	3	3	4	4	4	2	1	1	1	0	0	0	1	0	0	0	1	1	1	0	0	0	1	0	0	1	0	1	1	1	0	1	0
S256	27	0	3	1	1	1	1	1	1	2	2	2	2	1	2	3	2	1	2	1	1	1	0	1	0	1	0	0	1	0	0	0	1	1	0	0	0	0	0	1	0	0	0	0	1	1	0	1	0
S257	19	0	2	3	1	2	2	1	1	4	3	2	3	2	2	3	2	2	5	2	3	4	0	0	0	1	0	0	1	1	1	0	1	0	1	0	0	0	0	1	0	0	0	1	0	1	1	0	0
S258	25	0	3	2	2	1	2	1	1	2	3	2	1	1	1	3	2	3	4	3	1	1	0	0	0	1	0	0	1	1	1	1	1	1	0	0	0	0	0	1	0	0	1	1	1	1	1	0	0
S259	20	0	3	1	1	1	4	2	1	5	2	4	1	2	4	1	3	2	5	4	1	1	1	0	0	1	0	0	1	1	1	1	0	1	1	0	0	0	0	1	0	0	1	1	0	1	0	0	1
S26	23	1	4	1	1	3	1	1	1	5	3	1	2	2	3	2	1	1	3	3	1	1	1	0	0	1	0	0	1	1	1	1	0	0	1	0	0	0	0	1	0	0	1	1	0	1	0	0	1
S260	21	0	2	3	2	2	2	4	3	5	3	3	5	4	3	2	3	2	5	2	5	3	1	0	1	1	0	0	1	0	1	0	1	1	1	0	0	0	0	1	0	1	0	1	0	1	1	1	0
S261	21	0	2	3	1	2	1	1	1	4	3	1	4	2	3	3	2	2	4	3	2	2	1	0	0	1	0	0	1	1	0	0	1	0	1	0	0	1	0	1	0	0	1	1	1	1	0	0	0
S262	18	0	3	2	1	3	1	4	2	5	2	1	3	3	2	3	2	1	5	4	3	2	0	1	0	0	0	0	1	0	0	0	0	1	1	0	0	0	0	1	0	0	0	1	0	1	1	1	1
S263	20	0	2	2	1	3	3	1	1	3	4	3	3	1	2	3	1	3	3	4	3	2	0	0	0	1	0	0	0	1	1	0	0	1	0	0	0	0	0	1	0	0	1	0	0	0	0	0	0
S264	19	1	5	1	3	2	1	2	1	5	3	5	2	1	1	5	2	2	5	2	1	3	0	0	0	0	0	0	1	1	0	1	0	0	1	0	0	0	0	0	0	0	0	0	1	1	0	0	0
S265	21	0	1	1	1	1	1	1	1	5	1	1	1	3	1	1	3	2	1	1	1	1	1	0	0	1	0	0	1	1	1	0	0	1	1	0	0	0	0	1	0	0	1	0	0	1	1	0	1
S266	49	1	1	1	1	4	1	1	2	5	3	5	1	4	1	1	3	3	4	1	1	3	0	0	0	0	0	0	1	1	0	0	1	0	1	0	0	0	0	1	0	0	0	1	0	1	1	1	0
S267	22	0	1	1	1	5	2	3	1	2	3	4	4	1	3	2	1	4	5	3	4	1	0	0	0	1	0	0	1	1	0	0	0	1	1	0	0	0	0	1	0	0	1	1	0	1	1	0	0
S268	57	0	1	1	1	2	1	1	1	2	1	1	1	1	1	1	1	1	2	2	1	1	0	0	0	0	0	0	0	1	0	0	1	1	0	0	0	0	0	0	0	0	0	1	0	1	1	0	0
S269	26	1	1	1	2	1	2	3	1	3	1	1	1	3	1	1	2	1	1	2	1	1	0	1	0	0	0	0	1	1	1	0	1	0	1	0	0	0	1	0	0	0	0	1	0	1	1	1	1
S27	22	0	2	1	1	3	3	1	1	3	1	1	2	3	3	1	1	1	4	1	1	1	1	0	0	1	0	0	1	1	0	0	0	0	0	0	0	0	0	1	0	0	1	0	0	1	0	0	0
S270	19	0	1	1	1	3	2	1	1	5	3	3	4	3	4	4	4	4	5	3	4	3	0	0	0	0	0	0	0	1	0	0	1	1	1	1	0	0	0	0	0	0	0	1	0	1	0	0	0
S271	59	1	2	1	2	3	1	1	1	3	2	4	1	2	2	2	3	3	3	2	1	2	0	0	0	1	0	0	1	1	1	0	0	1	1	0	0	0	0	0	0	0	1	1	0	1	1	0	0
S272	33	1	2	2	3	2	4	3	2	4	2	2	4	3	4	4	4	2	4	3	3	3	1	1	0	0	0	0	1	1	0	0	1	1	1	1	0	0	1	0	0	0	0	0	1	1	1	1	1
S273	24	0	3	1	3	4	5	1	1	4	3	4	1	1	2	3	4	3	4	4	2	2	1	0	1	0	0	0	1	0	1	1	1	0	1	0	0	0	0	1	0	0	1	0	1	1	1	1	1
S274	44	1	1	1	1	1	1	1	1	5	2	2	1	2	1	4	4	2	5	2	1	1	1	0	0	0	0	0	1	1	1	0	1	1	1	0	0	0	0	0	0	1	1	1	0	1	1	1	0
S275	63	0	3	1	4	3	3	4	3	4	4	2	1	3	3	4	3	4	5	4	2	4	1	1	1	1	0	1	1	1	1	1	0	1	1	0	0	0	1	1	0	0	1	1	1	0	1	1	1
S276	30	0	2	1	1	3	5	1	2	3	2	1	1	3	3	1	3	2	3	3	1	2	1	0	0	1	0	0	1	1	0	1	1	1	1	1	0	0	0	1	0	0	1	1	0	1	1	0	0
S277	28	0	3	1	3	2	4	4	2	5	5	5	2	5	3	3	4	4	4	5	5	1	0	0	0	0	0	0	1	1	0	0	0	1	1	1	0	0	0	1	0	0	0	1	0	1	0	1	0
S278	58	0	1	1	1	1	1	1	2	3	2	2	2	3	2	2	2	2	3	2	2	2	0	1	0	1	0	0	1	1	0	0	0	1	1	1	0	0	0	1	0	0	1	0	0	0	0	1	1
S279	30	0	2	1	2	2	2	2	2	3	2	2	3	4	3	3	3	3	4	2	2	2	0	0	0	0	0	0	0	1	0	0	0	1	0	0	0	0	0	1	0	1	0	0	1	1	0	0	0
S28	24	1	1	1	1	2	1	3	2	4	2	1	1	2	1	2	3	3	3	2	2	3	1	0	0	0	0	0	1	1	0	0	0	1	1	1	0	0	0	0	0	0	1	1	0	1	0	0	0
S280	24	0	3	4	1	3	5	1	1	5	3	4	3	1	3	2	1	3	4	2	3	3	0	0	0	0	0	0	1	0	1	0	1	0	1	1	0	0	1	1	0	0	0	1	1	1	0	1	0
S281	19	0	1	1	2	1	3	1	3	4	3	2	5	3	2	3	2	4	5	3	4	1	1	0	0	1	0	0	1	0	0	0	0	0	1	0	0	0	0	1	0	0	1	0	0	1	1	1	0
S282	20	0	2	1	3	4	1	1	2	4	1	2	3	2	3	1	2	2	5	3	3	1	1	0	0	1	0	0	1	1	1	0	0	1	1	0	0	0	0	1	0	0	0	1	0	0	1	0	0
S283	24	0	2	2	1	2	3	2	2	3	1	1	1	1	2	2	1	1	4	2	2	3	0	0	1	1	0	0	0	1	1	0	1	0	0	0	0	0	0	1	0	1	1	0	0	1	1	1	0
S284	18	0	5	4	2	3	4	2	2	5	4	1	5	3	4	4	2	2	5	3	5	3	1	0	1	1	0	0	0	0	1	1	0	0	1	1	0	1	0	1	0	1	0	0	1	0	0	1	0
S285	21	0	4	5	2	4	4	3	4	3	3	3	4	2	2	3	3	3	5	3	4	4	1	1	1	1	0	1	1	0	1	1	0	0	1	0	0	1	1	0	0	1	0	0	1	1	0	1	0
S286	22	0	1	1	2	4	2	2	2	4	4	3	3	2	2	4	2	3	5	3	4	1	1	0	0	1	0	0	1	0	1	0	1	0	1	1	0	0	0	1	0	1	1	1	0	1	1	1	0
S287	25	1	5	3	4	5	3	1	1	4	2	1	1	2	2	5	4	3	5	4	2	4	0	0	0	0	0	0	1	1	0	0	1	1	1	1	0	0	0	1	0	0	1	1	1	1	1	0	1
S288	22	0	4	3	1	1	3	1	4	5	2	3	1	3	5	2	4	4	5	5	4	1	1	0	0	0	0	0	1	1	1	1	0	0	1	1	0	1	0	1	0	0	1	1	0	1	1	1	1
S289	25	1	2	1	2	1	1	2	2	2	1	2	1	1	1	2	2	1	5	2	1	1	0	0	0	0	0	0	1	1	0	0	1	0	0	0	0	0	0	0	0	0	1	1	0	1	0	0	0
S29	23	1	2	1	3	1	1	1	1	3	3	2	2	3	4	3	2	3	4	3	1	2	1	0	0	1	0	0	1	1	0	1	1	0	0	0	0	0	0	1	0	0	1	1	1	1	0	0	0
S290	18	0	5	2	1	4	1	2	2	4	2	2	4	2	4	3	3	2	5	4	3	3	0	0	0	0	0	1	0	1	0	1	0	0	0	1	0	0	0	1	0	0	1	1	1	1	0	0	0
S291	23	0	1	1	1	1	1	2	2	3	3	2	1	2	1	2	3	4	3	2	2	1	0	0	0	0	0	0	1	0	0	0	1	1	0	0	0	0	0	0	0	0	1	1	0	1	0	0	0
S292	20	0	2	4	2	3	2	3	2	4	5	4	4	3	4	4	3	5	4	4	5	3	1	0	1	1	0	0	1	0	1	0	0	1	1	1	0	1	0	1	0	0	1	1	1	1	0	1	0
S293	24	0	1	3	1	4	1	1	2	5	1	1	1	1	1	1	1	1	4	1	1	1	0	1	0	1	0	0	0	1	0	0	1	0	0	0	0	1	0	1	0	0	0	1	0	1	0	0	0
S294	21	0	2	2	2	2	2	2	3	3	4	2	3	2	2	2	2	3	4	2	4	2	0	1	0	1	0	0	1	1	1	0	0	0	1	0	0	0	0	0	0	0	1	1	0	1	0	0	0
S295	24	0	2	1	1	1	2	1	2	5	4	5	2	4	4	2	2	4	5	5	2	1	0	0	0	1	0	0	1	1	1	0	0	1	1	1	0	0	0	1	0	0	0	0	0	1	1	1	0
S296	23	0	1	1	1	1	1	1	1	4	3	2	2	1	1	2	3	4	3	3	3	1	0	0	0	0	0	0	1	1	0	0	1	0	0	1	0	0	0	0	0	0	0	1	0	0	0	0	0
S297	21	0	1	1	1	2	1	1	1	3	1	2	1	2	1	1	2	1	2	1	1	3	1	0	0	1	0	0	1	1	0	0	0	1	1	0	0	0	0	1	0	0	0	0	0	1	0	0	1
S298	22	1	2	1	2	4	5	4	4	4	3	2	5	1	2	4	3	4	5	4	5	3	1	1	1	1	0	0	1	0	1	0	1	0	1	1	0	0	0	1	0	0	0	1	1	1	0	1	0
S299	23	0	1	2	2	2	1	1	1	3	2	4	2	2	1	4	3	5	5	3	4	2	1	0	1	0	0	0	1	1	0	0	0	1	1	1	0	0	0	1	0	0	1	1	1	1	1	1	0
S30	24	1	2	1	2	2	3	3	2	4	2	3	2	2	1	1	1	2	2	3	1	1	0	1	0	0	0	0	1	0	0	0	1	0	0	0	0	0	0	0	0	0	1	1	0	1	1	0	1
S300	21	0	2	2	2	2	2	3	2	4	2	2	2	2	2	2	3	3	4	3	3	2	0	0	0	0	0	0	0	1	0	0	0	0	0	0	0	0	0	0	0	0	0	1	1	1	0	0	0
S301	21	1	4	4	3	2	3	4	2	1	3	2	1	4	4	2	3	2	5	4	2	3	1	0	0	1	0	0	1	1	1	1	0	1	1	1	0	1	0	1	0	0	1	0	0	1	0	0	0
S302	18	0	1	2	1	2	4	4	3	3	3	5	2	2	1	4	4	2	3	5	5	1	1	1	1	1	0	0	0	1	1	0	1	1	1	1	0	0	0	1	0	1	0	1	1	1	1	1	0
S303	18	0	2	2	3	1	2	1	4	2	2	2	3	2	4	2	2	3	5	4	2	1	1	1	0	1	0	0	1	0	1	1	0	0	0	1	0	0	0	1	0	0	0	1	0	1	1	1	0
S304	18	0	5	5	1	2	4	1	1	5	3	5	5	2	5	5	3	5	5	4	5	1	1	0	0	1	0	0	1	0	0	1	0	1	1	0	0	1	0	1	0	0	0	1	1	1	1	1	0
S305	21	0	2	2	3	3	2	4	2	4	4	4	3	2	2	4	3	4	5	3	3	2	1	0	1	1	0	0	1	1	1	0	1	0	1	0	0	0	0	1	0	0	0	1	1	1	1	1	0
S306	21	1	2	1	3	1	2	3	3	3	2	2	4	1	2	3	4	3	4	3	3	1	1	1	1	0	0	0	0	1	0	0	0	1	0	0	0	0	0	0	0	0	1	1	0	1	0	1	0
S307	27	0	1	1	1	3	3	2	3	5	5	2	2	4	3	2	3	4	4	4	5	2	1	1	1	1	0	0	1	0	1	0	1	0	1	1	0	0	0	1	0	0	1	0	0	1	1	1	0
S308	20	0	4	4	4	4	3	2	4	2	4	4	5	5	5	3	3	4	5	5	4	3	0	1	1	1	0	1	1	1	1	1	1	1	1	1	1	0	1	1	0	0	1	1	1	1	1	1	1
S309	24	0	1	1	2	1	1	1	1	3	2	1	3	2	1	2	3	2	2	2	1	1	0	1	0	1	0	0	1	1	0	0	1	1	1	0	0	0	0	1	0	0	1	1	0	1	0	0	1
S31	51	0	1	1	3	2	1	1	1	4	2	3	3	3	3	3	2	2	4	3	3	1	0	0	0	1	0	0	1	1	1	0	1	0	1	0	0	0	0	1	0	0	0	1	0	1	1	0	0
S310	23	0	1	1	1	2	2	1	1	2	1	1	1	2	1	2	3	2	4	3	2	1	1	0	0	1	0	0	1	0	0	0	1	0	0	1	0	0	0	1	0	0	1	1	1	1	1	1	0
S311	18	0	4	2	4	1	2	1	1	4	1	1	1	3	4	3	2	1	4	2	1	1	1	0	0	0	0	0	1	1	0	0	0	0	0	0	0	0	1	1	0	0	1	1	1	1	0	0	0
S312	20	0	2	2	3	4	4	4	2	3	2	2	2	2	2	2	3	3	4	3	3	2	1	1	1	1	0	0	1	0	0	0	0	0	1	0	0	0	0	0	0	0	0	1	0	1	1	1	0
S313	21	0	2	5	2	4	2	2	2	4	2	3	4	3	3	2	2	3	4	3	4	3	0	0	0	1	0	0	1	1	0	0	1	0	1	0	0	1	0	1	0	0	0	1	0	1	0	0	0
S314	19	1	5	3	5	4	4	1	1	5	3	1	4	3	5	2	3	3	5	4	4	3	1	1	1	0	1	0	1	0	1	1	0	1	1	1	0	0	1	0	0	1	1	1	0	0	1	1	1
S315	35	1	2	2	3	3	4	5	3	4	2	3	3	2	1	3	3	2	1	3	4	2	1	0	1	1	0	0	1	0	1	0	0	1	0	0	0	0	1	1	0	0	0	1	0	1	1	1	0
S316	19	1	5	1	1	2	1	1	2	2	1	5	1	2	4	3	3	2	5	1	1	1	1	0	0	1	0	0	1	1	1	1	0	0	0	0	0	0	0	0	0	0	1	1	0	0	0	0	0
S317	24	0	3	1	2	3	2	2	3	4	3	3	3	2	3	3	2	4	5	4	2	2	1	0	1	0	0	0	1	1	0	0	0	0	1	0	0	0	0	0	0	0	0	1	1	1	1	1	0
S318	21	0	2	1	1	1	4	2	1	3	2	1	1	3	1	1	1	1	3	1	1	1	0	0	0	0	0	0	0	0	0	0	0	1	0	0	0	0	0	0	0	0	0	0	0	0	0	0	0
S319	18	0	2	2	2	3	1	3	2	4	2	3	3	3	2	2	2	3	4	3	2	2	0	0	1	1	0	0	1	1	1	0	0	0	1	0	0	0	0	0	0	0	0	1	0	1	0	1	1
S32	21	0	3	1	1	3	4	3	2	4	4	4	4	3	4	3	4	4	5	3	2	2	0	0	0	1	0	1	1	1	0	1	1	1	1	1	0	0	0	0	0	0	1	0	1	1	0	1	0
S320	22	0	1	1	1	1	1	1	1	1	1	1	1	1	1	1	3	2	4	3	1	1	0	0	0	1	0	0	1	1	0	0	0	1	1	0	0	0	0	1	0	0	0	1	0	1	0	1	0
S321	18	0	3	2	4	2	4	5	1	2	2	2	3	3	4	4	2	2	3	4	2	2	0	0	1	1	0	0	1	0	0	0	1	1	1	0	0	0	1	1	0	0	0	1	0	1	1	1	0
S322	21	1	2	2	1	2	1	1	2	3	1	1	1	1	3	1	3	1	5	1	1	1	0	0	0	1	0	0	0	1	1	0	0	0	0	1	0	0	0	0	0	0	0	1	0	0	0	0	0
S323	23	0	3	3	4	4	5	3	3	4	4	4	4	5	4	5	5	5	5	5	4	4	1	1	1	1	0	1	1	0	1	1	1	1	1	0	1	1	1	1	0	0	0	1	1	1	1	1	1
S324	19	0	4	1	3	3	2	4	3	4	1	1	2	3	1	4	2	2	5	4	1	4	0	1	1	1	0	1	1	1	1	0	0	0	1	0	0	0	0	0	0	0	1	0	1	1	0	0	0
S325	19	1	5	1	2	4	3	1	2	4	2	1	4	4	5	3	3	1	5	3	1	3	0	0	0	0	0	0	1	1	0	0	0	1	1	0	0	0	0	1	0	0	1	1	0	1	1	0	0
S326	22	0	1	1	3	2	2	2	4	4	4	1	3	3	2	4	4	4	5	3	4	3	1	1	0	1	0	0	1	1	1	0	0	1	1	0	0	0	1	1	0	0	0	1	1	1	0	0	1
S327	76	0	1	1	2	2	2	2	1	3	2	3	2	3	3	3	3	2	3	2	2	2	0	0	0	0	0	0	0	1	0	0	1	0	0	0	0	0	0	0	0	0	1	1	0	1	0	0	1
S328	20	1	3	2	3	3	5	4	2	5	4	2	2	3	5	4	3	4	5	3	2	3	1	0	0	1	0	0	1	1	1	0	0	1	1	0	0	0	1	0	0	0	0	1	0	1	1	1	0
S329	21	0	2	2	2	3	1	1	1	3	1	2	1	4	4	2	2	2	3	2	2	1	1	0	0	1	0	0	1	0	1	1	0	0	0	1	0	0	0	1	0	0	1	1	1	1	0	1	0
S33	17	1	4	2	3	2	3	2	5	4	2	2	2	2	3	4	3	3	4	3	5	2	1	1	0	1	0	0	1	0	1	1	0	1	1	1	0	0	0	1	0	1	0	0	1	1	1	1	1
S330	21	0	1	1	1	1	1	1	1	2	1	1	1	1	2	1	1	1	1	1	1	1	0	0	0	0	0	0	0	1	0	0	0	0	1	0	0	0	0	0	0	0	1	1	0	1	0	0	0
S331	22	0	3	1	2	3	1	1	2	5	2	4	4	4	3	3	1	4	4	4	3	1	1	0	1	1	0	0	1	0	0	0	1	1	1	1	1	0	0	1	0	0	0	0	1	1	1	1	0
S332	21	1	5	1	1	1	1	2	2	4	2	2	3	3	1	4	3	3	4	2	2	3	1	0	0	0	0	0	1	1	0	1	0	1	1	0	0	0	0	0	0	0	1	0	1	1	0	0	0
S333	22	1	2	1	2	3	4	4	2	5	1	1	1	2	4	2	3	4	5	2	2	1	0	1	0	0	0	0	1	1	0	0	0	1	1	1	0	0	0	0	0	0	1	1	0	0	0	1	0
S334	20	0	1	1	2	1	2	1	1	4	1	1	1	3	1	2	2	3	4	1	1	1	0	0	0	0	0	0	1	1	1	0	1	1	1	0	0	0	0	0	0	0	0	1	0	1	1	0	0
S335	20	0	3	4	1	2	3	1	1	4	4	3	4	3	4	3	2	2	5	3	5	1	0	0	0	1	0	0	1	1	0	0	0	1	1	0	0	1	0	1	0	0	1	1	0	1	1	1	0
S336	20	0	1	1	1	2	1	2	1	3	3	2	1	2	4	3	2	1	3	1	1	1	1	0	1	0	0	0	1	0	1	0	0	0	0	1	0	0	0	0	0	0	0	0	1	1	0	1	1
S337	18	0	3	2	2	3	4	2	3	5	1	2	4	1	4	2	3	4	3	4	1	3	0	1	1	1	0	0	1	0	0	1	0	0	1	0	0	0	1	1	0	0	0	0	1	1	0	1	0
S338	47	1	4	1	1	3	1	1	1	2	1	1	1	1	1	1	2	2	1	4	1	1	0	0	0	0	0	0	1	1	0	0	0	0	1	0	0	0	0	0	0	0	1	1	0	1	0	0	0
S339	46	0	1	1	1	2	2	1	1	2	1	1	1	1	1	1	1	1	1	3	2	1	0	0	0	0	0	0	0	1	0	0	1	0	0	0	0	0	0	0	0	0	1	1	0	1	1	1	0
S34	24	0	1	1	1	2	1	1	1	3	2	1	2	2	2	1	2	1	3	2	1	1	1	0	0	0	0	0	0	1	1	0	1	0	1	0	0	0	0	1	0	0	1	1	0	1	0	0	0
S340	23	0	5	3	2	2	1	4	1	5	4	2	4	4	5	5	5	5	5	3	4	3	1	0	0	1	0	0	1	1	1	1	0	1	1	0	0	0	0	0	0	0	1	1	1	1	0	1	0
S341	19	0	1	1	1	2	1	1	1	2	1	1	1	2	2	4	3	2	3	2	1	1	0	0	0	0	0	0	0	1	1	0	1	1	1	0	0	0	0	0	0	0	0	1	0	1	0	0	0
S342	21	0	1	1	1	2	2	1	1	2	1	2	1	1	1	3	1	1	4	1	2	1	0	1	0	1	0	0	1	1	1	0	1	0	0	0	0	0	0	1	0	0	0	0	0	1	0	0	0
S343	23	0	3	2	2	1	1	1	1	5	1	3	3	1	5	1	2	1	5	3	1	1	1	0	0	1	0	0	1	1	1	0	1	1	1	0	0	0	0	0	0	0	1	1	0	1	0	0	0
S344	19	0	2	1	1	3	1	2	2	3	2	2	4	2	4	3	2	2	3	2	2	2	1	0	0	1	0	0	1	1	0	0	1	1	1	0	0	0	0	1	0	0	1	1	0	1	0	0	0
S345	18	0	1	4	3	3	4	5	4	1	2	3	2	2	1	3	3	2	1	1	4	2	1	0	0	1	0	0	1	1	1	0	0	1	1	0	0	0	0	1	0	0	1	1	1	1	1	1	0
S346	52	0	2	1	2	3	1	1	2	4	4	4	2	3	2	2	3	4	3	2	2	3	0	0	0	0	0	0	1	1	1	0	1	1	1	0	0	0	0	0	0	0	1	0	0	1	0	1	1
S347	22	0	4	1	1	5	1	1	1	2	2	1	4	2	5	2	2	4	4	2	1	4	1	0	0	1	0	0	1	1	0	1	1	0	1	0	0	0	0	1	0	0	1	1	1	1	1	0	0
S348	63	1	1	1	1	2	1	2	1	4	1	5	1	2	3	1	3	1	4	2	1	2	1	0	0	0	0	0	1	1	1	0	0	1	1	0	0	0	0	0	0	0	1	1	0	0	0	0	1
S349	43	0	2	1	2	3	1	2	2	3	2	1	2	2	2	1	3	2	3	2	1	2	0	0	0	1	0	0	0	1	1	0	1	0	1	0	0	0	0	1	0	0	1	1	0	1	1	0	0
S35	21	0	1	1	1	2	1	2	2	4	1	3	4	2	4	2	3	2	4	2	3	1	1	1	0	1	0	0	0	0	0	0	0	0	0	0	0	0	0	0	0	0	0	0	0	1	1	1	0
S350	41	1	4	1	2	5	3	1	1	4	3	1	5	2	3	1	3	2	5	4	5	4	1	0	0	1	0	0	1	0	1	1	0	0	1	0	0	0	0	1	0	0	1	0	0	1	1	1	0
S351	69	0	1	1	1	1	1	3	1	3	1	3	1	3	1	1	3	1	1	2	1	3	0	0	0	0	0	1	1	1	0	0	0	0	1	0	0	0	0	0	0	0	1	1	0	1	0	0	0
S352	21	1	2	1	1	1	1	1	1	2	2	2	1	1	1	2	2	2	4	2	1	1	1	0	0	1	0	0	1	1	1	0	1	0	0	0	0	0	0	0	0	0	1	1	0	1	1	0	0
S353	24	0	1	1	4	2	3	2	5	5	4	3	3	5	2	4	5	4	3	4	1	3	0	1	1	1	0	0	1	0	0	0	1	1	1	1	0	0	1	1	0	1	0	0	0	1	1	1	0
S354	35	0	3	1	1	1	3	3	2	4	3	3	3	2	3	4	1	1	4	3	2	1	0	0	0	1	0	0	1	1	1	0	1	1	1	1	0	0	0	1	0	0	1	1	0	1	1	0	1
S355	18	0	3	3	1	5	5	1	1	4	4	5	5	3	5	4	1	1	5	5	5	3	0	1	0	1	0	0	1	1	1	1	0	1	1	1	0	0	0	1	0	0	0	1	1	1	1	0	0
S356	21	1	1	1	2	1	1	4	1	2	2	5	1	1	1	4	4	1	5	1	5	1	0	0	1	0	0	0	1	1	0	0	0	0	0	1	0	0	0	0	0	0	0	0	0	1	0	1	0
S357	82	0	1	1	1	3	1	1	1	3	1	4	1	3	1	1	1	3	1	2	2	1	0	0	0	0	0	0	0	1	0	0	1	0	1	0	0	0	0	0	0	0	0	0	0	1	0	0	0
S358	19	0	2	3	3	3	5	4	3	5	4	4	4	3	3	4	4	5	4	5	4	3	1	1	1	1	0	1	1	0	1	0	0	1	1	0	0	1	1	1	0	1	1	1	1	1	1	1	1
S359	19	0	1	1	4	2	5	4	5	3	1	5	1	2	2	4	4	1	3	5	1	1	1	1	1	1	0	1	1	0	0	0	1	1	1	0	0	0	1	1	0	0	0	0	0	1	1	1	0
S36	26	1	2	2	3	2	3	2	1	5	4	4	4	4	2	3	4	4	3	4	4	2	1	0	1	0	1	0	1	1	1	0	1	0	1	0	0	0	0	0	0	0	0	0	0	1	0	1	0
S360	19	0	2	1	2	1	1	1	2	3	2	2	2	1	4	3	3	3	4	4	1	1	1	0	0	1	0	0	1	1	0	0	0	0	0	0	0	0	0	1	0	0	1	1	0	1	1	0	0
S361	20	0	5	3	2	4	2	2	1	3	4	2	2	3	2	3	3	3	4	2	4	3	0	0	0	1	0	0	0	1	1	1	0	0	1	1	0	0	0	1	0	0	1	1	1	1	1	0	0
S362	23	0	2	1	2	3	3	1	1	4	3	1	4	4	4	5	4	3	5	4	3	2	0	1	1	0	0	0	1	1	0	0	1	0	1	0	0	0	0	1	0	0	0	0	0	1	1	1	1
S363	20	1	2	1	1	2	1	3	2	4	4	3	2	2	2	3	4	2	4	2	3	1	1	0	0	0	0	0	1	1	0	0	1	1	1	0	0	0	0	0	0	0	1	0	0	1	0	0	0
S364	18	0	2	1	2	2	2	1	1	2	2	2	4	1	3	2	4	4	5	2	4	1	1	0	0	0	0	0	1	0	1	0	1	0	1	1	0	0	0	0	0	0	0	1	0	1	0	1	0
S365	25	1	1	1	1	1	1	1	1	3	2	3	2	2	4	1	1	2	5	2	3	1	1	0	0	1	0	0	1	1	1	0	0	0	0	0	0	0	0	1	0	0	0	1	0	1	1	1	0
S366	19	0	4	3	2	3	2	3	3	4	4	2	2	4	4	4	4	2	4	2	2	2	1	1	0	1	0	1	1	1	0	0	0	1	1	1	0	1	0	0	0	0	0	0	0	1	0	1	0
S367	21	0	2	2	1	1	1	2	3	4	2	1	1	1	1	1	1	4	5	5	1	1	1	0	0	1	0	0	0	0	0	0	0	0	0	0	0	0	0	1	0	0	1	1	0	1	1	1	0
S368	20	0	4	3	2	3	2	2	2	3	2	3	2	2	2	2	2	2	4	2	3	2	1	0	0	1	0	0	1	1	1	0	0	0	1	0	0	0	0	1	0	0	0	0	0	1	0	1	0
S369	23	0	4	1	1	2	1	3	3	4	5	3	2	3	2	2	3	2	5	4	3	1	1	1	1	1	0	0	1	0	0	1	1	0	1	0	0	0	0	1	0	0	1	1	0	1	1	1	0
S37	25	0	1	1	3	1	1	1	1	4	2	4	2	4	1	2	3	3	2	2	1	1	0	0	0	0	0	0	1	1	0	0	0	0	1	0	0	0	0	0	0	0	1	1	0	1	0	0	0
S370	19	0	1	1	1	2	1	1	1	3	1	2	1	1	3	1	4	1	5	2	3	1	0	0	0	1	0	0	0	1	1	0	1	1	1	0	0	0	0	0	0	0	1	1	0	1	0	0	0
S371	19	0	3	1	1	1	1	2	1	3	3	2	1	2	4	2	2	2	5	3	1	1	0	0	0	0	0	0	1	1	0	1	0	0	1	0	0	0	0	0	0	0	0	1	1	1	0	0	0
S372	20	0	2	4	4	2	2	4	1	4	2	1	2	2	4	2	2	1	4	2	2	2	0	0	0	0	0	0	1	1	1	0	0	0	1	0	0	0	1	1	0	0	1	1	0	0	1	0	0
S373	18	0	3	1	2	4	2	4	2	5	3	1	1	1	3	4	3	4	5	4	2	4	1	1	1	1	0	0	1	0	1	0	0	1	1	1	0	0	0	1	0	0	1	0	1	1	1	1	0
S374	22	1	3	1	4	1	1	2	3	5	5	5	5	2	1	5	5	1	5	5	1	1	1	1	1	0	0	0	1	0	0	0	0	1	1	0	0	0	0	1	0	0	1	1	0	0	1	1	0
S375	20	0	3	3	4	4	2	2	2	4	3	3	3	3	4	3	4	3	4	4	2	3	1	0	0	1	0	0	1	1	0	0	0	1	1	0	0	0	0	0	0	0	1	1	0	0	0	0	0
S376	19	0	2	3	4	2	4	2	2	4	4	4	4	2	2	4	2	4	5	4	4	3	1	0	1	1	0	0	1	1	1	0	1	1	0	0	0	1	1	1	0	0	0	1	1	1	1	1	0
S377	20	1	1	3	2	3	3	1	1	3	3	3	3	3	4	4	2	2	5	2	4	2	1	0	0	1	0	0	1	1	1	0	0	0	1	0	0	0	0	0	0	0	1	1	1	1	0	0	0
S378	20	1	2	1	2	3	2	2	1	4	2	1	1	3	2	2	4	2	4	2	1	1	0	0	0	1	0	0	0	1	0	0	0	0	1	0	0	0	0	0	0	0	1	0	0	0	0	0	1
S379	20	0	4	2	1	1	2	1	1	3	2	1	3	1	2	2	2	1	3	2	1	1	0	0	0	0	0	0	1	1	0	1	1	0	0	0	0	0	0	1	0	0	1	1	0	1	0	0	0
S38	43	1	3	1	1	5	1	4	1	4	1	2	1	2	1	1	1	1	2	3	2	1	0	0	0	0	0	0	1	1	0	0	1	0	0	0	0	0	0	0	0	0	0	1	0	1	0	0	0
S380	20	1	5	1	1	3	4	3	2	4	2	1	4	3	5	2	4	5	5	4	3	1	1	0	0	1	0	0	1	0	1	1	0	0	1	1	0	0	0	1	0	0	1	1	1	1	1	1	1
S381	20	0	1	1	1	1	1	1	2	3	2	2	4	2	1	2	3	1	4	2	4	2	0	0	0	0	0	0	1	1	0	0	1	1	1	0	0	0	0	1	0	0	1	1	0	1	0	1	0
S382	20	0	2	3	2	4	2	2	2	4	3	2	4	2	4	4	3	4	4	2	3	2	1	0	0	1	0	0	1	0	0	0	1	1	1	1	0	1	0	1	0	1	0	1	1	1	1	1	0
S383	22	0	5	1	4	3	2	1	2	5	3	3	2	3	2	4	4	2	5	5	1	3	1	0	0	1	0	0	1	1	1	0	1	1	1	1	0	0	1	1	0	0	1	0	1	1	1	0	1
S384	22	1	2	2	2	4	2	1	1	5	3	1	3	4	3	4	5	4	4	4	3	4	1	0	1	0	0	0	1	1	0	0	0	1	1	0	0	0	0	0	0	0	1	1	1	1	0	1	0
S385	21	0	2	3	1	1	1	1	2	2	1	2	3	1	4	2	2	2	4	3	4	1	1	1	1	1	0	0	1	1	1	1	1	1	1	1	0	1	0	1	0	0	1	1	1	1	1	1	0
S386	20	1	4	2	2	2	2	2	2	4	3	2	3	3	4	4	3	2	5	3	2	2	1	1	0	0	0	0	1	1	0	1	0	0	1	0	0	0	0	0	0	0	0	1	1	0	0	1	1
S387	20	0	3	2	3	1	4	5	1	4	2	2	3	4	1	3	1	4	5	2	2	1	1	0	0	1	0	0	1	1	0	0	1	0	1	1	0	0	0	1	0	0	1	1	0	1	1	1	0
S388	19	0	2	1	3	3	1	2	2	4	3	1	1	2	4	3	2	3	3	2	2	4	1	0	1	1	1	0	1	1	1	1	1	1	0	0	0	0	1	1	0	0	0	0	0	1	1	1	0
S389	19	1	5	2	3	4	3	3	4	4	2	1	2	2	4	4	3	2	5	4	3	4	0	1	0	1	0	0	1	1	0	1	0	0	1	0	1	0	0	1	0	0	0	1	1	1	1	1	0
S39	59	1	2	1	1	3	1	2	1	3	2	1	1	3	1	1	2	3	1	2	1	2	1	0	0	0	0	0	1	1	0	0	0	1	1	1	0	0	0	0	0	0	1	0	0	0	1	1	0
S390	21	0	2	1	1	2	3	2	3	4	4	3	2	3	4	2	2	1	4	4	3	2	1	0	0	1	0	0	1	1	0	0	0	1	1	0	0	0	0	1	0	0	1	1	0	1	1	1	0
S391	20	0	1	3	2	1	1	1	1	2	2	3	2	2	1	1	2	2	3	2	1	1	1	0	0	0	0	0	0	1	0	0	0	0	1	0	0	1	0	0	0	0	0	0	0	1	0	0	0
S392	18	0	2	5	1	3	5	5	4	5	4	4	5	5	5	5	5	3	5	5	5	2	0	1	1	1	0	0	1	0	1	0	0	1	1	0	0	1	0	1	0	1	0	0	0	1	0	1	0
S393	18	0	1	1	1	1	1	1	1	4	1	1	3	3	1	1	3	2	5	3	3	1	1	0	0	1	0	0	1	1	0	0	1	1	1	1	0	0	0	0	0	0	1	1	1	1	1	0	0
S394	20	1	1	1	3	5	4	4	2	4	2	4	1	3	5	4	3	2	5	2	2	2	0	0	0	1	0	0	1	1	0	1	0	1	1	0	0	0	1	0	0	0	1	1	0	1	0	0	0
S395	20	0	1	3	1	2	5	1	1	3	1	3	2	2	1	2	1	1	3	3	2	1	1	0	0	1	0	0	1	1	1	0	1	0	1	1	0	0	0	1	0	0	0	1	0	1	0	0	0
S396	20	0	3	3	4	3	3	2	2	5	3	2	2	4	4	3	5	2	5	4	1	2	1	1	1	1	0	0	1	0	1	1	0	1	1	0	0	0	1	1	0	0	1	0	1	1	1	1	0
S397	19	1	1	1	2	2	1	3	4	3	1	1	4	1	3	1	2	1	4	2	3	1	0	0	0	0	0	0	1	1	0	0	1	1	1	0	0	0	0	0	0	0	1	1	0	1	1	1	0
S398	18	0	1	1	1	1	3	2	1	2	2	1	1	1	1	2	3	2	1	1	1	1	0	0	0	0	0	0	1	1	1	0	1	1	1	0	0	0	0	0	0	0	1	1	0	1	1	1	0
S399	23	0	2	1	2	2	1	1	1	3	1	2	1	1	3	2	1	1	4	1	1	1	0	0	0	0	0	0	1	1	1	0	0	0	0	0	0	0	0	0	0	0	1	1	0	1	0	0	0
S40	25	1	1	1	1	2	1	1	1	4	2	5	1	3	1	2	2	2	2	1	1	2	0	0	0	0	0	0	0	1	0	0	1	0	0	0	0	0	0	0	0	0	1	1	0	1	0	0	0
S400	20	0	1	1	1	1	1	1	1	1	4	4	4	2	1	4	2	4	5	4	1	1	1	0	0	0	0	0	0	1	0	0	1	0	0	0	0	0	0	0	0	0	0	1	1	1	0	0	0
S401	21	0	4	2	2	5	2	2	2	5	3	2	2	3	4	4	2	2	5	4	5	3	0	0	0	1	0	0	1	1	0	1	0	1	1	0	0	0	0	0	0	0	0	1	1	1	1	0	0
S402	20	1	1	3	4	3	2	1	1	4	1	1	2	2	2	1	3	2	2	3	1	2	1	0	0	0	0	0	1	1	0	0	0	0	0	0	0	0	0	1	0	0	0	1	1	1	0	0	0
S403	21	0	2	2	3	3	2	2	2	3	4	2	5	2	3	3	3	3	5	2	4	2	1	1	1	0	0	0	1	0	1	0	0	1	1	1	0	0	1	0	0	0	1	0	1	1	1	0	1
S404	18	0	3	3	5	1	2	1	1	4	2	2	3	2	4	2	2	2	5	3	2	1	1	0	0	1	0	0	1	1	1	0	1	1	1	1	0	0	1	1	0	0	1	1	0	1	0	0	0
S405	21	0	2	4	1	2	1	1	1	4	1	2	1	3	2	1	4	4	1	2	1	2	0	0	0	0	0	0	1	1	0	0	1	1	0	0	1	0	0	1	0	0	0	1	0	1	1	0	1
S406	21	0	1	2	2	2	4	2	3	4	4	2	4	4	5	3	4	2	3	3	3	2	1	1	1	0	0	0	1	1	0	0	0	1	1	1	0	0	1	1	0	1	1	1	1	1	0	1	0
S407	20	1	1	1	1	2	1	1	1	2	1	1	1	3	2	3	3	1	3	2	3	1	0	0	0	0	0	0	1	1	1	0	1	1	0	1	0	0	0	0	0	0	1	1	0	1	0	0	1
S408	20	1	1	2	2	3	4	3	2	4	3	1	1	1	3	4	2	4	5	3	2	1	0	0	1	1	0	0	1	1	1	0	1	1	1	0	0	0	0	1	0	0	0	1	0	1	1	1	0
S409	19	0	1	1	1	1	1	1	1	3	1	3	2	2	1	4	2	1	5	3	1	1	1	0	0	1	0	0	1	1	0	0	0	1	1	0	0	0	0	1	0	0	1	0	0	1	1	0	0
S41	22	1	2	1	4	2	5	1	2	5	3	5	1	4	2	1	3	3	4	4	1	3	1	0	0	1	0	0	1	1	1	0	0	0	1	1	0	0	1	0	0	0	1	0	0	1	1	0	1
S410	20	1	2	3	1	3	3	3	2	4	4	2	4	3	5	3	4	1	4	3	2	2	1	0	0	0	0	0	1	1	1	0	1	1	1	0	0	0	0	0	0	0	1	1	0	1	0	1	0
S411	19	0	3	1	1	4	1	1	1	5	3	2	3	3	4	3	1	2	5	3	1	4	1	0	0	1	0	0	1	1	0	0	1	0	1	1	0	0	0	0	0	0	1	1	0	1	0	1	0
S412	19	0	3	1	1	2	1	1	1	3	1	1	1	1	1	2	1	1	5	1	2	1	1	0	0	1	0	0	1	1	0	0	0	1	1	0	0	0	0	1	0	0	1	1	0	1	1	1	0
S413	19	0	3	2	1	3	1	1	2	5	3	2	3	2	4	3	4	1	5	3	1	4	1	0	0	1	0	0	1	1	1	0	0	0	1	1	0	0	0	0	0	0	0	0	0	0	1	0	0
S414	22	0	2	1	3	4	2	1	2	5	2	1	4	3	3	3	4	1	5	3	2	3	1	0	0	1	0	0	1	1	1	1	1	0	1	0	0	0	0	1	0	0	0	1	0	1	1	0	0
S415	19	0	2	1	2	2	2	2	2	4	2	2	2	2	2	2	2	3	3	3	1	2	1	0	0	0	0	0	1	1	1	0	1	1	1	0	0	0	0	1	0	0	0	1	0	1	1	1	0
S416	21	1	2	1	2	1	1	1	1	3	2	2	2	2	4	2	4	2	4	2	1	2	1	0	0	0	0	0	0	1	0	0	0	1	1	0	0	0	0	0	0	0	0	1	0	1	0	0	0
S417	19	0	5	3	4	4	2	1	1	1	1	2	2	1	1	2	3	1	5	4	2	3	1	0	0	1	0	0	0	0	1	1	1	0	0	0	0	0	1	0	0	0	0	1	0	1	0	0	0
S418	18	0	2	2	3	3	2	4	3	4	3	2	4	1	3	4	1	2	3	2	4	2	0	1	1	1	0	0	1	1	0	0	1	1	1	0	0	0	0	1	0	0	1	0	1	1	1	0	0
S419	18	1	5	2	3	3	1	2	2	4	4	2	4	3	4	5	4	4	5	4	4	4	1	0	1	0	0	0	1	1	1	1	0	0	1	0	1	0	0	0	0	0	1	1	1	1	0	1	1
S42	23	1	1	1	2	3	1	1	1	4	2	2	2	2	2	2	3	2	3	4	2	2	1	0	0	0	0	0	1	0	0	0	0	0	1	0	0	0	0	0	0	0	1	0	1	1	1	1	1
S420	19	1	4	1	3	1	2	2	3	4	3	2	2	3	3	4	3	2	4	5	1	2	0	1	0	0	1	0	1	1	1	1	0	1	1	0	0	0	0	1	0	0	1	1	1	1	1	0	1
S421	24	1	1	2	2	3	2	2	2	4	2	2	2	2	3	3	2	2	5	3	2	1	1	0	1	0	0	0	1	1	0	0	0	0	1	0	0	0	0	0	0	0	0	0	0	1	0	1	0
S422	18	0	3	4	3	4	3	1	1	3	2	2	3	2	4	3	3	2	5	4	3	2	1	0	1	1	0	0	1	1	1	1	0	0	1	1	0	1	0	1	1	0	1	1	0	1	1	1	0
S423	23	0	2	1	4	4	2	1	2	3	2	4	2	2	3	4	4	2	4	2	2	2	0	0	0	1	0	0	1	1	1	0	1	0	1	1	0	0	0	1	0	0	1	1	0	1	0	0	0
S424	24	1	1	2	1	2	1	3	2	3	2	1	4	2	3	2	3	2	3	3	2	2	1	0	0	0	0	0	0	0	0	0	1	0	0	1	0	0	0	0	0	0	1	0	1	1	1	0	0
S425	18	0	2	2	2	3	4	3	3	5	4	5	3	4	4	2	3	3	4	5	2	2	1	0	1	1	0	0	1	1	0	0	0	1	1	0	0	0	0	1	0	0	1	1	0	1	1	1	0
S426	19	1	2	1	2	2	2	1	1	3	2	1	1	1	1	1	1	1	4	3	3	1	1	0	0	0	0	0	1	1	0	0	0	0	0	0	0	0	0	0	0	0	1	1	1	1	0	0	0
S427	19	1	1	1	1	3	1	1	1	4	5	5	4	2	2	1	1	1	2	5	1	1	1	0	1	0	0	0	1	0	0	0	0	1	1	0	0	0	0	0	0	0	1	1	0	1	0	1	0
S428	18	0	2	1	1	2	1	1	1	4	1	1	2	1	1	2	4	1	2	3	3	2	0	0	0	0	0	0	1	1	0	0	1	1	1	0	0	0	0	1	0	0	1	0	0	1	1	1	0
S429	20	0	4	2	2	4	2	1	1	4	2	2	3	2	4	3	4	3	5	2	2	3	1	0	0	0	0	1	1	1	1	1	0	0	1	0	0	0	0	1	0	0	0	1	1	1	1	0	0
S43	39	1	1	1	1	1	1	1	1	3	2	4	3	1	1	1	2	4	4	3	2	2	0	0	0	0	0	0	1	1	0	0	1	1	1	1	0	0	0	0	0	0	1	1	0	1	1	0	1
S430	18	0	3	2	3	3	4	4	3	5	3	3	2	3	3	3	2	4	3	4	3	2	0	0	1	0	0	0	1	0	1	0	0	1	1	1	0	0	0	0	0	0	0	1	0	1	0	1	0
S431	25	1	4	1	4	2	3	1	1	5	3	5	1	5	5	5	5	1	5	5	1	2	1	0	0	0	0	0	1	1	1	1	0	0	1	1	1	0	0	0	0	0	1	0	1	0	0	1	1
S432	19	1	5	1	3	3	3	2	1	4	4	4	2	2	5	3	3	4	5	4	4	2	1	0	1	0	0	0	0	0	0	1	0	0	1	1	0	0	0	0	0	0	0	1	1	1	1	1	0
S433	19	0	1	1	2	2	4	2	1	4	5	3	3	2	2	2	4	2	4	4	1	3	0	0	0	0	0	0	1	1	1	0	0	1	1	0	0	0	1	1	0	0	1	0	1	1	1	1	0
S434	19	1	1	1	2	3	2	1	1	1	1	1	1	1	3	2	1	3	4	3	4	2	0	0	0	1	0	0	1	1	0	0	0	0	0	0	0	0	0	1	0	0	1	1	0	1	1	1	0
S435	21	0	3	2	1	2	2	2	1	2	1	1	2	2	2	3	2	1	5	2	2	2	1	0	0	1	0	0	1	1	0	0	1	0	1	0	0	0	0	1	0	0	1	1	0	1	1	0	0
S436	21	0	1	1	2	4	4	1	1	4	4	4	2	3	2	2	3	3	5	4	4	2	0	0	0	1	0	0	1	1	1	0	1	0	1	0	0	0	0	0	0	0	1	1	1	1	1	0	0
S437	23	0	2	3	2	3	1	2	2	4	3	3	3	2	4	4	2	4	4	5	4	2	0	0	0	0	0	0	1	1	1	0	1	0	1	0	0	0	0	0	0	0	0	0	0	1	0	1	0
S438	19	0	4	2	3	1	1	1	1	5	3	1	1	3	4	4	1	3	5	3	1	5	1	0	0	1	1	0	1	1	1	1	0	1	1	0	0	0	0	0	0	0	1	1	0	1	1	0	0
S439	23	0	2	1	2	1	3	3	2	4	3	5	2	3	1	2	3	2	3	3	3	1	0	0	0	0	0	0	1	1	1	0	0	0	0	1	0	0	0	0	0	0	1	0	0	1	1	0	0
S44	54	0	1	1	1	2	1	1	4	5	1	3	1	2	2	1	3	2	1	2	3	1	1	1	1	1	0	1	1	0	1	0	1	1	1	1	0	0	0	1	0	1	1	0	0	1	1	1	0
S440	19	1	2	1	4	2	3	3	5	3	4	2	5	2	3	4	1	2	5	3	5	3	1	1	1	1	1	0	1	0	1	0	0	0	1	0	0	0	1	1	0	1	1	1	1	1	1	1	1
S441	19	0	4	1	1	4	2	1	1	4	2	1	2	2	5	3	3	2	5	5	4	3	0	0	1	1	0	0	1	1	0	1	0	0	1	0	0	0	0	1	0	0	0	1	0	1	1	1	0
S442	19	0	1	1	1	1	1	2	1	3	2	1	2	2	5	2	3	1	5	1	1	1	1	0	0	1	1	0	1	1	1	0	0	0	0	0	0	0	0	0	0	0	1	1	1	0	0	0	0
S443	21	1	1	1	1	1	1	1	1	4	1	1	2	3	4	2	3	1	4	3	2	1	0	0	0	1	0	0	1	1	0	0	0	0	0	0	0	0	0	1	0	1	1	1	1	0	0	0	0
S444	23	0	1	2	3	3	4	3	3	2	1	2	2	2	1	2	3	3	4	3	2	2	0	1	1	1	0	0	0	1	0	0	1	1	1	0	0	0	0	0	0	0	1	1	0	1	0	1	0
S445	23	1	4	3	2	2	3	1	2	2	2	3	1	1	3	2	5	4	5	2	2	2	1	0	0	0	0	0	0	1	1	0	0	0	0	0	0	0	0	0	0	0	0	0	1	1	0	0	0
S446	21	0	2	2	3	3	3	2	4	4	2	2	2	3	3	3	2	2	3	3	1	2	1	1	1	1	0	0	1	1	0	1	1	1	1	1	0	0	0	1	0	0	0	1	0	1	0	0	0
S447	20	0	2	1	1	1	1	5	1	5	5	5	1	5	4	5	1	3	5	5	2	1	1	0	1	1	0	1	0	1	1	0	1	0	1	1	1	1	0	1	0	1	1	1	1	1	1	1	0
S448	21	1	2	1	1	1	1	3	2	3	2	2	2	2	1	3	2	1	4	3	3	2	0	0	0	0	0	0	0	0	0	0	0	0	0	0	0	0	0	1	0	0	0	0	0	1	1	0	0
S449	19	0	1	2	3	1	3	2	2	4	2	3	3	1	2	4	2	4	5	3	1	1	0	0	1	0	0	0	1	1	1	0	0	1	1	0	0	0	0	1	0	0	1	0	1	1	1	1	0
S45	22	1	4	1	2	2	1	1	1	3	2	4	1	2	3	4	4	2	4	3	3	1	1	0	1	0	0	0	1	1	0	0	0	1	1	1	0	0	0	0	0	0	0	1	1	1	0	1	0
S450	21	1	5	3	2	4	4	1	1	5	3	5	3	4	2	5	2	2	5	4	2	2	1	0	1	1	0	0	1	1	0	1	0	0	1	1	0	0	0	0	0	0	1	1	1	1	0	1	0
S451	20	1	2	1	3	1	5	2	1	4	2	4	5	2	4	3	4	1	5	1	3	1	1	1	0	0	0	0	1	0	1	0	0	0	1	0	0	0	0	0	0	0	1	0	0	0	0	0	0
S452	19	0	1	1	2	3	2	4	2	3	2	2	4	3	2	1	2	5	3	5	4	4	1	0	1	1	0	0	1	0	1	0	1	1	1	0	0	0	1	1	0	0	0	1	0	1	1	1	0
S453	20	1	2	2	2	2	1	2	1	3	3	3	2	3	2	2	2	3	2	2	2	2	1	0	0	0	0	0	0	1	0	0	0	1	0	1	0	0	0	0	0	0	0	0	1	1	0	0	0
S454	20	0	2	2	1	3	1	1	1	4	2	4	2	2	3	3	4	1	4	3	4	2	1	0	0	1	0	0	1	1	0	0	0	1	1	0	0	0	0	0	0	0	0	0	0	1	0	0	0
S455	20	1	1	1	2	2	1	1	1	5	3	2	5	3	4	2	1	2	4	2	1	1	1	0	0	1	0	0	1	1	0	0	0	0	1	0	0	0	0	0	0	0	1	0	0	1	0	0	0
S456	18	0	3	3	5	5	3	1	5	5	5	1	1	4	4	3	1	4	4	5	1	4	1	0	1	1	0	0	1	1	0	1	1	0	0	0	1	0	0	0	0	0	1	1	1	1	1	0	0
S457	19	0	1	1	1	1	2	2	1	3	2	1	1	1	4	1	2	1	5	3	2	1	1	0	0	1	0	0	1	1	1	0	0	0	0	0	0	0	0	1	0	0	1	1	0	1	1	1	0
S458	21	0	4	1	3	2	3	1	1	4	2	1	2	2	3	3	2	2	5	3	1	1	1	0	0	1	0	0	1	1	0	1	0	0	1	0	0	0	0	1	0	0	0	1	0	1	0	1	0
S459	19	0	1	2	1	2	1	1	2	3	3	2	1	2	4	1	2	3	3	2	3	2	1	0	1	1	0	0	1	0	1	0	1	1	1	1	0	0	0	1	0	0	1	1	0	1	1	1	0
S46	20	1	2	1	1	3	1	2	1	4	2	1	2	2	2	3	4	2	4	3	2	3	1	0	0	0	0	0	1	1	0	0	0	0	1	1	0	0	0	0	0	0	1	1	1	1	0	0	0
S460	20	0	1	1	1	1	1	1	1	4	1	1	1	1	5	1	2	1	1	2	2	1	1	0	1	1	0	0	1	1	1	0	0	0	1	0	0	0	0	1	0	0	1	1	0	1	1	1	0
S461	21	0	1	1	1	1	1	1	1	2	1	1	1	1	2	2	1	1	3	2	1	1	0	0	0	0	0	0	0	1	1	0	0	0	0	0	0	0	0	0	0	0	1	1	0	1	0	0	0
S462	22	1	2	1	2	3	1	1	3	4	4	3	1	1	3	2	3	2	4	5	3	3	1	0	0	1	0	0	1	1	1	1	0	1	1	0	0	0	0	0	0	0	1	0	0	1	1	0	1
S463	19	1	3	1	4	4	1	3	3	4	2	1	5	2	5	3	2	1	5	3	3	1	1	1	0	1	0	0	1	1	1	1	1	0	1	1	0	0	0	1	0	0	1	1	0	1	0	1	0
S464	19	0	1	2	5	1	5	3	1	5	2	3	3	1	2	2	3	3	4	3	1	3	0	0	0	1	0	0	1	1	1	0	1	1	1	0	0	0	1	1	0	0	1	0	1	1	1	1	0
S465	19	0	2	2	2	2	1	1	4	3	1	1	1	3	4	2	3	1	4	3	4	1	1	1	0	1	0	0	0	0	1	0	1	0	0	1	0	0	0	1	0	0	1	1	0	1	0	0	0
S466	19	0	2	1	2	1	1	1	1	3	1	1	3	1	2	2	1	2	4	2	1	1	0	0	0	1	0	0	0	1	0	0	1	0	1	0	0	0	0	1	0	0	1	1	0	1	0	0	0
S467	19	1	1	1	3	5	5	2	1	5	4	2	1	2	4	3	1	4	5	2	1	2	0	0	0	0	0	0	1	0	0	0	0	0	1	0	0	0	0	0	0	0	1	1	1	1	1	0	0
S468	18	1	3	2	2	2	2	2	2	3	2	2	2	1	3	4	4	3	3	2	2	2	1	0	0	0	0	0	1	1	0	1	1	1	1	0	0	0	0	0	0	0	1	1	1	1	0	0	1
S469	59	0	1	1	3	1	1	1	2	3	2	2	2	2	1	1	2	3	3	3	1	1	1	1	0	1	0	0	0	0	1	0	1	1	1	0	0	0	0	0	0	0	0	1	0	1	0	1	0
S47	25	0	2	1	1	1	1	1	1	3	3	3	2	2	1	1	2	3	4	3	2	2	0	0	0	0	0	0	1	1	1	0	1	1	1	0	0	0	0	0	0	0	0	1	0	1	0	0	0
S470	39	1	3	4	4	1	1	3	4	5	4	3	4	2	5	4	2	5	5	5	4	1	1	0	0	1	0	1	1	1	1	1	0	1	0	0	1	0	0	0	0	0	0	0	1	1	1	1	0
S471	46	0	5	4	4	5	5	2	2	5	2	2	4	2	3	4	2	2	5	3	3	5	1	0	0	1	0	1	1	1	0	1	1	0	0	1	1	1	1	1	0	0	1	1	1	1	1	1	0
S472	53	1	4	1	2	3	1	4	4	5	1	2	2	5	2	3	4	2	4	3	2	2	0	0	1	1	0	0	1	0	0	1	1	0	1	1	0	0	0	0	0	0	1	1	0	0	1	1	0
S473	54	1	2	4	1	2	2	1	2	4	2	5	5	4	1	5	3	1	2	5	2	4	0	0	0	0	0	0	1	1	0	0	0	0	1	1	0	1	0	1	0	0	0	0	0	1	1	0	1
S474	51	0	4	2	4	2	5	2	5	5	5	3	2	4	4	5	3	1	5	2	5	5	0	1	1	1	1	1	1	0	0	1	0	0	1	1	1	0	1	1	1	0	1	1	1	1	1	1	1
S475	22	1	1	3	2	3	4	2	1	5	3	4	4	3	2	5	5	2	5	2	3	2	1	0	1	0	0	0	1	1	0	0	0	1	1	1	0	0	0	0	0	0	1	1	1	1	1	1	0
S48	22	0	5	2	3	4	3	1	1	4	4	2	4	3	5	4	3	1	5	3	1	3	0	0	0	0	0	0	1	1	0	0	1	1	0	1	0	0	0	0	0	0	1	1	0	1	1	0	0
S49	21	0	3	1	1	1	2	1	1	3	1	1	2	3	1	2	3	1	5	2	1	3	0	0	0	1	0	0	1	1	1	1	1	0	1	1	0	0	0	0	0	0	0	0	1	1	0	0	0
S50	22	0	2	3	1	3	1	2	2	5	1	4	3	4	1	3	2	4	4	3	2	2	0	0	0	1	0	0	1	1	1	1	0	1	1	1	0	0	0	0	0	0	1	1	0	1	0	0	0
S51	23	1	3	1	2	1	4	1	1	4	2	1	2	3	3	2	5	2	4	3	2	1	0	0	0	0	0	0	1	0	0	0	0	0	1	0	0	0	0	0	0	0	0	0	0	1	1	0	0
S52	23	1	1	1	2	1	3	3	3	3	4	2	4	2	3	3	2	4	5	2	2	1	0	0	1	0	0	0	1	0	0	0	1	0	1	0	0	0	0	1	0	0	1	1	0	1	0	1	0
S53	20	0	4	2	2	3	3	1	1	3	5	3	2	1	4	3	1	3	5	5	3	2	1	0	1	0	0	0	1	0	1	1	1	1	1	0	0	0	0	1	0	0	1	1	1	1	1	1	0
S54	21	0	1	3	1	2	2	2	3	2	3	2	3	2	3	4	4	3	4	3	4	2	0	0	1	1	0	0	1	0	0	0	1	0	1	0	0	0	0	1	0	0	0	1	1	1	1	1	0
S55	25	1	3	1	2	4	1	1	1	1	5	5	1	1	5	3	1	5	4	5	5	3	0	0	0	0	0	0	1	0	0	1	0	0	0	0	0	0	0	0	0	0	0	1	0	1	0	1	0
S56	18	1	3	2	3	1	2	2	1	5	4	3	3	3	4	3	4	2	4	3	1	3	1	0	0	1	0	0	1	1	0	1	1	1	1	1	0	0	0	0	0	0	1	1	1	1	1	0	0
S57	20	0	1	1	1	1	1	1	1	2	1	1	1	1	1	1	1	1	2	1	1	1	0	0	0	0	0	0	1	1	0	0	0	0	1	0	0	0	0	0	0	0	0	0	0	1	0	0	0
S58	21	0	3	2	1	1	2	3	1	4	1	2	3	1	2	4	2	1	5	4	3	1	0	0	0	1	0	0	1	1	1	0	1	1	0	0	0	0	0	0	0	0	0	1	1	1	1	1	0
S59	25	0	5	3	4	1	3	1	1	3	4	1	1	1	3	4	2	2	5	4	3	1	1	0	0	1	0	1	1	1	1	1	0	0	1	1	0	0	1	1	0	0	1	1	1	1	1	0	0
S60	21	0	4	2	4	4	3	1	1	4	1	2	1	3	4	4	3	3	5	2	1	1	1	0	0	1	0	0	1	1	1	0	0	1	0	0	0	0	0	1	1	0	1	0	1	1	0	0	0
S61	23	1	4	1	3	1	2	1	1	3	2	3	1	1	2	3	2	1	5	3	1	1	0	0	0	1	0	0	1	1	0	1	1	0	0	0	0	0	0	0	0	0	1	1	1	1	0	1	0
S62	21	1	4	3	1	1	1	1	1	3	2	4	3	1	4	3	1	2	5	2	1	4	1	0	1	1	0	0	1	1	1	1	0	0	1	0	0	1	0	0	0	0	1	1	1	1	0	0	0
S63	20	0	5	2	3	4	4	4	4	5	5	5	5	5	5	5	4	4	5	5	5	5	1	1	1	1	0	0	1	0	1	1	0	1	1	0	1	0	1	1	0	1	0	0	1	1	0	1	0
S64	18	0	1	2	2	2	2	2	2	3	3	2	3	3	2	1	3	3	4	2	2	1	0	0	0	0	0	0	1	1	0	0	1	1	1	0	0	0	0	1	0	0	1	1	0	1	0	1	0
S65	20	0	1	1	1	1	2	2	1	4	3	4	2	5	1	1	1	2	3	3	1	1	1	0	0	0	0	0	1	1	0	0	0	1	1	1	0	0	0	1	0	0	0	1	0	1	0	1	1
S66	22	0	2	3	3	1	1	4	3	4	4	3	4	2	1	3	3	2	2	4	2	2	0	1	1	1	0	0	1	1	0	0	1	0	1	0	0	0	1	1	0	0	1	0	1	0	1	1	0
S67	20	1	2	1	2	2	3	4	5	5	3	4	2	3	4	4	4	2	4	4	3	1	0	1	1	0	0	0	1	0	0	0	0	1	1	0	0	0	0	0	0	0	1	0	0	1	0	1	0
S68	19	1	4	2	2	1	3	2	2	5	4	3	4	4	4	3	4	5	4	2	4	2	1	0	0	0	0	0	1	0	0	0	0	1	1	0	0	0	0	0	0	0	1	0	0	1	1	1	0
S69	24	0	1	1	1	1	1	1	1	2	1	1	2	1	1	1	1	1	5	1	2	1	0	0	0	0	0	0	0	1	0	0	1	0	0	0	0	0	0	1	0	0	1	1	0	1	1	0	0
S70	21	0	2	1	2	3	2	2	2	4	3	2	2	1	2	2	2	2	4	2	2	2	1	0	0	1	0	0	1	1	0	0	1	0	1	0	0	0	0	1	0	0	0	1	0	1	0	0	0
S71	24	0	3	2	4	4	4	4	3	5	2	5	4	2	3	2	3	3	4	4	3	2	1	1	1	0	0	1	1	0	1	1	0	1	1	1	0	0	1	0	0	0	1	1	0	1	1	1	0
S72	19	0	1	1	1	2	2	2	2	2	2	1	1	2	1	1	2	2	3	2	2	2	0	0	0	1	0	0	0	1	0	0	1	0	0	0	0	0	0	0	0	0	0	1	0	1	0	0	0
S73	22	0	3	1	4	1	5	5	2	3	2	3	2	1	1	4	3	2	5	5	4	1	1	0	1	1	0	1	1	1	1	0	1	0	0	1	0	0	0	1	0	0	0	0	1	1	0	1	1
S74	26	0	3	3	3	4	5	1	2	5	3	3	3	2	4	4	2	2	4	4	2	3	1	0	0	1	1	1	1	1	1	1	0	0	1	1	0	0	0	1	0	0	1	1	1	0	1	0	0
S75	20	1	1	1	1	2	1	1	1	3	2	1	1	2	1	1	1	1	3	2	1	2	0	0	0	0	0	0	1	1	0	0	0	0	1	0	0	0	0	0	0	0	1	1	0	1	0	0	1
S76	21	0	5	3	1	5	2	4	5	5	5	4	5	4	3	5	3	3	5	5	5	2	0	1	1	1	0	1	1	0	0	1	1	0	0	0	1	0	0	1	0	0	0	0	1	1	1	1	1
S77	20	0	2	1	1	2	1	2	1	4	1	3	2	2	3	2	4	2	2	4	2	3	0	0	0	0	0	0	0	1	1	0	1	1	1	0	0	0	0	0	0	0	0	1	0	1	1	0	0
S78	23	0	3	1	1	4	1	1	3	4	1	1	3	3	3	3	3	3	4	3	1	3	1	1	0	1	0	1	1	1	1	1	1	1	1	1	1	0	1	1	0	0	1	0	1	1	1	0	0
S79	19	0	1	4	2	1	1	2	2	2	2	3	2	1	1	3	2	2	3	2	3	1	1	0	1	1	0	0	1	1	0	0	1	1	1	0	0	0	0	1	0	0	0	0	0	1	1	0	0
S80	23	0	1	1	1	3	1	1	1	3	3	3	3	3	3	5	4	4	3	3	1	5	1	0	1	1	0	0	1	1	0	0	0	1	1	0	0	0	0	1	0	0	1	1	1	0	1	0	0
S81	21	0	1	1	2	3	1	2	1	5	3	2	2	3	3	4	4	3	5	4	1	2	1	0	0	1	0	0	1	1	1	1	0	0	1	0	0	0	0	1	0	0	0	0	0	0	0	1	1
S82	21	1	1	1	1	1	2	1	2	4	1	1	1	2	3	3	1	1	4	2	3	1	0	0	1	0	0	0	1	1	0	0	0	0	0	0	0	0	0	0	0	0	0	0	0	1	0	0	0
S83	20	0	2	2	1	2	3	4	1	4	3	3	2	1	3	1	4	4	5	4	4	3	1	0	1	1	0	0	1	1	0	0	0	0	0	0	0	0	0	1	0	0	1	1	1	1	1	1	0
S84	21	0	4	1	2	3	2	1	1	4	4	2	3	4	3	4	4	2	5	2	2	1	0	0	0	1	0	0	1	1	1	1	0	1	1	1	0	0	0	1	0	0	0	1	0	1	1	0	0
S85	22	1	3	1	1	2	1	1	1	3	2	3	2	1	2	2	1	3	4	3	1	1	1	0	0	0	0	0	1	1	1	1	0	0	1	0	0	0	0	0	0	0	0	1	0	1	0	0	0
S86	24	0	3	3	5	4	5	2	2	3	3	4	3	3	3	3	3	3	5	5	5	4	1	1	1	1	1	0	1	0	1	1	0	0	1	1	0	1	1	1	0	1	1	0	1	0	1	1	0
S87	21	0	5	1	3	2	1	1	1	3	2	1	1	2	4	1	2	2	4	3	2	2	1	0	0	1	0	0	1	1	0	0	0	0	1	0	0	0	0	1	0	0	1	1	0	1	1	0	0
S88	21	0	5	5	5	5	5	4	5	3	5	5	4	5	5	5	3	5	4	5	5	5	1	0	0	0	0	1	0	0	0	0	0	0	0	0	0	0	0	0	0	0	1	1	0	1	0	0	0
S89	19	0	5	3	1	5	1	2	2	5	5	3	5	1	5	5	3	2	5	5	1	5	1	0	1	1	0	0	1	0	1	1	1	0	1	1	1	0	0	1	0	0	0	1	1	1	1	1	0
S90	21	0	1	1	1	3	4	4	1	5	3	4	1	4	4	3	4	3	5	4	1	1	0	0	1	0	0	1	1	1	1	0	1	1	1	1	0	0	0	0	0	0	0	0	0	0	1	1	0
S91	20	0	2	4	2	4	1	1	1	4	4	4	2	3	2	4	4	5	5	5	2	3	0	1	1	0	0	0	1	1	1	0	1	1	1	1	0	1	0	1	0	0	0	0	1	1	0	0	0
S92	20	0	2	2	2	4	3	1	1	5	3	1	3	2	5	2	3	1	5	2	1	1	1	0	0	1	0	0	1	1	1	0	0	1	1	0	0	0	0	0	0	0	1	1	0	0	1	0	0
S93	21	0	2	1	2	3	5	2	2	5	5	5	4	4	2	5	5	5	4	5	4	2	1	0	1	0	0	0	1	1	1	0	1	1	1	1	0	0	0	0	0	0	0	1	1	0	1	1	1
S94	21	0	1	3	1	1	3	1	1	3	4	1	3	3	3	2	3	4	5	2	3	2	1	0	0	0	0	0	1	1	0	0	1	1	1	0	0	0	0	1	0	0	0	1	0	1	1	1	0
S95	22	0	3	1	3	5	2	4	5	4	2	2	4	1	1	2	4	4	5	5	5	1	1	1	1	1	0	0	1	0	1	0	1	0	1	0	0	0	0	1	0	1	1	0	1	1	1	1	0
S96	21	0	5	1	4	2	4	2	2	4	2	1	3	2	2	3	2	1	5	3	3	3	0	0	0	0	0	0	1	1	0	1	0	0	0	1	0	0	0	0	0	0	1	1	0	0	0	1	0
S97	25	0	5	2	4	3	1	4	4	4	4	4	1	3	5	4	2	4	5	4	3	1	0	1	1	1	0	1	1	0	1	1	1	1	1	0	1	0	1	1	0	1	1	0	1	1	0	1	0
S98	25	1	1	1	1	3	4	1	2	3	4	1	4	4	5	2	2	2	5	3	5	1	1	1	0	0	0	1	1	0	0	0	0	1	1	1	0	0	0	0	0	0	0	1	0	1	0	1	0
S99	20	0	1	1	1	3	1	1	1	5	4	5	3	3	4	1	4	5	5	5	1	5	1	0	0	1	0	0	1	1	1	0	0	0	1	0	0	0	0	1	0	0	0	1	0	1	1	1	0
[truncated: 61 more columns]
